# Supplementary material for: Microbiota Analysis of Ejaculated Honey Bee Drone Semen and the Effect of Semen Collection Method on Bacterial Loads
Source: Insects. 2024 May 22;15(6):377. doi: 10.3390/insects15060377 (PMC11203891; doi:10.3390/insects15060377)
Supplement: Supplementary file 1 [file insects-15-00377-s001.zip › Supplementary Tables.xlsx]

## Sheet: Supplementary Table 1
Estimated Marginal Means (Richness)
contrast	estimate	SE	df	z.ratio	p.value
A1 - A2	0.0008	0.11802		0.00678	1
A1 - A3	-0.13652	0.10069		-1.35586	0.65602
A1 - A4	-0.31547	0.11334		-2.78348	0.04283
A1 - A5	-0.15518	0.1005		-1.54406	0.53364
A2 - A3	-0.13732	0.11672		-1.17652	0.76489
A2 - A4	-0.31627	0.12779		-2.47494	0.09632
A2 - A5	-0.15598	0.11655		-1.33823	0.66723
A3 - A4	-0.17895	0.11198		-1.59804	0.49859
A3 - A5	-0.01865	0.09897		-0.18848	0.99972
A4 - A5	0.16029	0.11181		1.43367	0.6058

## Sheet: Supplementary Table 2
Estimated Marginal Means (Evenness)
contrast	estimate	SE	df	z.ratio	p.value
A1 - A2	0.02115	0.0371		0.57018	0.97939
A1 - A3	0.04945	0.03362		1.4708	0.58156
A1 - A4	-0.02131	0.03235		-0.6589	0.96501
A1 - A5	0.00542	0.0306		0.17695	0.99978
A2 - A3	0.02829	0.03994		0.70846	0.95465
A2 - A4	-0.04247	0.03887		-1.09238	0.81059
A2 - A5	-0.01574	0.03743		-0.42038	0.99348
A3 - A4	-0.07076	0.03557		-1.98929	0.27113
A3 - A5	-0.04403	0.03399		-1.2954	0.69408
A4 - A5	0.02673	0.03273		0.81656	0.92565

## Sheet: Supplementary Table 3
Estimated Marginal Means (Richness)
Contrast	estimate	SE	df	z.ratio	p.value
H1 - H11	-0.06213	0.1607		-0.38663	1
H1 - H12	-0.218	0.1552		-1.40467	0.99897
H1 - H13	0.02598	0.16412		0.15827	1
H1 - H14	-0.24846	0.1542		-1.61131	0.99338
H1 - H15	-0.44731	0.14824		-3.01756	0.25245
H1 - H16	-0.39688	0.14966		-2.6519	0.51138
H1 - H17	-0.19717	0.1559		-1.26474	0.99978
H1 - H18	-0.07411	0.1951		-0.37984	1
H1 - H2	-0.20764	0.15554		-1.33492	0.99951
H1 - H20	-0.83625	0.15927		-5.25053	3e-05
H1 - H21	-0.1431	0.15776		-0.90708	1
H1 - H22	-0.28768	0.15295		-1.88093	0.96071
H1 - H23	-0.34377	0.15122		-2.27329	0.79582
H1 - H24	-0.18659	0.15625		-1.19411	0.99991
H1 - H25	-0.13193	0.15816		-0.83416	1
H1 - H3	-0.20764	0.15554		-1.33492	0.99951
H1 - H4	0.08004	0.16633		0.48122	1
H1 - H5	0.03922	0.16465		0.2382	1
H1 - H6	0.1226	0.16814		0.72918	1
H1 - H7	-0.09764	0.15939		-0.61258	1
H1 - H8	-0.19717	0.1559		-1.26474	0.99978
H11 - H12	-0.15587	0.15269		-1.02083	0.99999
H11 - H13	0.08811	0.16175		0.54472	1
H11 - H14	-0.18633	0.15167		-1.22849	0.99986
H11 - H15	-0.38518	0.14561		-2.64533	0.51661
H11 - H16	-0.33475	0.14706		-2.27633	0.79389
H11 - H17	-0.13504	0.1534		-0.88029	1
H11 - H18	-0.01198	0.19311		-0.06202	1
H11 - H2	-0.14551	0.15304		-0.95077	1
H11 - H20	-0.77412	0.15683		-4.93615	0.00017
H11 - H21	-0.08097	0.15529		-0.52139	1
H11 - H22	-0.22555	0.1504		-1.49966	0.99742
H11 - H23	-0.28164	0.14865		-1.89469	0.95767
H11 - H24	-0.12445	0.15376		-0.80939	1
H11 - H25	-0.0698	0.15569		-0.44829	1
H11 - H3	-0.14551	0.15304		-0.95077	1
H11 - H4	0.14217	0.16399		0.86695	1
H11 - H5	0.10135	0.16229		0.62451	1
H11 - H6	0.18473	0.16582		1.11404	0.99997
H11 - H7	-0.03551	0.15695		-0.22623	1
H11 - H8	-0.13504	0.1534		-0.88029	1
H12 - H13	0.24398	0.15628		1.56114	0.99559
H12 - H14	-0.03046	0.14583		-0.20887	1
H12 - H15	-0.22931	0.13951		-1.6437	0.9915
H12 - H16	-0.17888	0.14102		-1.26847	0.99977
H12 - H17	0.02083	0.14762		0.14113	1
H12 - H18	0.14389	0.18856		0.76313	1
H12 - H2	0.01036	0.14725		0.07038	1
H12 - H20	-0.61825	0.15118		-4.08946	0.00811
H12 - H21	0.0749	0.14959		0.50071	1
H12 - H22	-0.06968	0.1445		-0.4822	1
H12 - H23	-0.12577	0.14268		-0.88149	1
H12 - H24	0.03142	0.148		0.21227	1
H12 - H25	0.08607	0.15001		0.57381	1
H12 - H3	0.01036	0.14725		0.07038	1
H12 - H4	0.29804	0.1586		1.87919	0.96109
H12 - H5	0.25722	0.15684		1.64002	0.99174
H12 - H6	0.3406	0.1605		2.12221	0.87934
H12 - H7	0.12036	0.15131		0.79549	1
H12 - H8	0.02083	0.14762		0.14113	1
H13 - H14	-0.27444	0.15529		-1.76727	0.97997
H13 - H15	-0.47329	0.14937		-3.16856	0.17469
H13 - H16	-0.42286	0.15078		-2.80442	0.39373
H13 - H17	-0.22314	0.15697		-1.42153	0.99877
H13 - H18	-0.10008	0.19597		-0.51072	1
H13 - H2	-0.23361	0.15662		-1.49156	0.9976
H13 - H20	-0.86222	0.16032		-5.37797	2e-05
H13 - H21	-0.16908	0.15883		-1.06454	0.99999
H13 - H22	-0.31366	0.15405		-2.03614	0.91556
H13 - H23	-0.36975	0.15233		-2.42722	0.68846
H13 - H24	-0.21256	0.15733		-1.35105	0.99941
H13 - H25	-0.1579	0.15922		-0.99174	1
H13 - H3	-0.23361	0.15662		-1.49156	0.9976
H13 - H4	0.05407	0.16734		0.32309	1
H13 - H5	0.01325	0.16567		0.07995	1
H13 - H6	0.09663	0.16914		0.57129	1
H13 - H7	-0.12361	0.16044		-0.77045	1
H13 - H8	-0.22314	0.15697		-1.42153	0.99877
H14 - H15	-0.19885	0.1384		-1.43683	0.99857
H14 - H16	-0.14842	0.13992		-1.06075	0.99999
H14 - H17	0.05129	0.14657		0.34996	1
H14 - H18	0.17435	0.18774		0.92872	1
H14 - H2	0.04082	0.1462		0.27923	1
H14 - H20	-0.58779	0.15015		-3.91456	0.01602
H14 - H21	0.10536	0.14855		0.70925	1
H14 - H22	-0.03922	0.14343		-0.27345	1
H14 - H23	-0.09531	0.14159		-0.67314	1
H14 - H24	0.06188	0.14695		0.42106	1
H14 - H25	0.11653	0.14897		0.78225	1
H14 - H3	0.04082	0.1462		0.27923	1
H14 - H4	0.3285	0.15762		2.08409	0.89642
H14 - H5	0.28768	0.15585		1.84586	0.96774
H14 - H6	0.37106	0.15953		2.326	0.76121
H14 - H7	0.15082	0.15028		1.0036	1
H14 - H8	0.05129	0.14657		0.34996	1
H15 - H16	0.05043	0.13332		0.37827	1
H15 - H17	0.25014	0.14028		1.78312	0.97786
H15 - H18	0.3732	0.18287		2.04082	0.91381
H15 - H2	0.23967	0.13989		1.71326	0.98599
H15 - H20	-0.38894	0.14402		-2.70049	0.47297
H15 - H21	0.30421	0.14235		2.13701	0.87227
H15 - H22	0.15963	0.137		1.16519	0.99994
H15 - H23	0.10354	0.13507		0.76656	1
H15 - H24	0.26073	0.14068		1.85329	0.96634
H15 - H25	0.31538	0.14279		2.20871	0.83453
H15 - H3	0.23967	0.13989		1.71326	0.98599
H15 - H4	0.52735	0.1518		3.47408	0.07317
H15 - H5	0.48653	0.14996		3.24451	0.14287
H15 - H6	0.56991	0.15377		3.7062	0.03408
H15 - H7	0.34967	0.14416		2.42564	0.68965
H15 - H8	0.25014	0.14028		1.78312	0.97786
H16 - H17	0.19971	0.14179		1.40854	0.99892
H16 - H18	0.32277	0.18403		1.75396	0.98161
H16 - H2	0.18924	0.1414		1.33834	0.99949
H16 - H20	-0.43937	0.14549		-3.01994	0.25107
H16 - H21	0.25378	0.14384		1.76439	0.98033
H16 - H22	0.1092	0.13854		0.78823	1
H16 - H23	0.05311	0.13663		0.38871	1
H16 - H24	0.2103	0.14218		1.47906	0.99786
H16 - H25	0.26495	0.14427		1.83653	0.96943
H16 - H3	0.18924	0.1414		1.33834	0.99949
H16 - H4	0.47692	0.15319		3.11334	0.20086
H16 - H5	0.4361	0.15136		2.88117	0.33902
H16 - H6	0.51948	0.15515		3.34836	0.10674
H16 - H7	0.29924	0.14562		2.05495	0.90836
H16 - H8	0.19971	0.14179		1.40854	0.99892
H17 - H18	0.12306	0.18913		0.65066	1
H17 - H2	-0.01047	0.14799		-0.07076	1
H17 - H20	-0.63908	0.1519		-4.20734	0.00501
H17 - H21	0.05407	0.15031		0.3597	1
H17 - H22	-0.09051	0.14525		-0.62315	1
H17 - H23	-0.1466	0.14344		-1.02208	0.99999
H17 - H24	0.01058	0.14873		0.07115	1
H17 - H25	0.06524	0.15073		0.43284	1
H17 - H3	-0.01047	0.14799		-0.07076	1
H17 - H4	0.27721	0.15929		1.74034	0.98319
H17 - H5	0.23639	0.15753		1.50057	0.9974
H17 - H6	0.31977	0.16117		1.98406	0.93348
H17 - H7	0.09953	0.15202		0.6547	1
H17 - H8	0	0.14836		0	1
H18 - H2	-0.13353	0.18884		-0.70711	1
H18 - H20	-0.76214	0.19192		-3.97109	0.01291
H18 - H21	-0.06899	0.19067		-0.36184	1
H18 - H22	-0.21357	0.18671		-1.14389	0.99996
H18 - H23	-0.26966	0.1853		-1.45529	0.99829
H18 - H24	-0.11248	0.18943		-0.59378	1
H18 - H25	-0.05782	0.191		-0.30272	1
H18 - H3	-0.13353	0.18884		-0.70711	1
H18 - H4	0.15415	0.19782		0.77924	1
H18 - H5	0.11333	0.19641		0.57699	1
H18 - H6	0.19671	0.19934		0.9868	1
H18 - H7	-0.02353	0.19202		-0.12254	1
H18 - H8	-0.12306	0.18913		-0.65066	1
H2 - H20	-0.62861	0.15154		-4.14827	0.00639
H2 - H21	0.06454	0.14995		0.43041	1
H2 - H22	-0.08004	0.14488		-0.55249	1
H2 - H23	-0.13613	0.14305		-0.95162	1
H2 - H24	0.02105	0.14836		0.1419	1
H2 - H25	0.07571	0.15036		0.50352	1
H2 - H3	0	0.14761		0	1
H2 - H4	0.28768	0.15894		1.80999	0.97388
H2 - H5	0.24686	0.15718		1.57052	0.99523
H2 - H6	0.33024	0.16083		2.05336	0.90898
H2 - H7	0.11	0.15166		0.7253	1
H2 - H8	0.01047	0.14799		0.07076	1
H20 - H21	0.69315	0.15381		4.50654	0.00136
H20 - H22	0.54857	0.14887		3.68492	0.03668
H20 - H23	0.49248	0.1471		3.348	0.10685
H20 - H24	0.64966	0.15226		4.26667	0.0039
H20 - H25	0.70432	0.15421		4.56714	0.00103
H20 - H3	0.62861	0.15154		4.14827	0.00639
H20 - H4	0.91629	0.16259		5.63564	0
H20 - H5	0.87547	0.16087		5.44205	1e-05
H20 - H6	0.95885	0.16444		5.83117	0
H20 - H7	0.73861	0.15548		4.7505	0.00043
H20 - H8	0.63908	0.1519		4.20734	0.00501
H21 - H22	-0.14458	0.14725		-0.98186	1
H21 - H23	-0.20067	0.14546		-1.37955	0.9992
H21 - H24	-0.04349	0.15069		-0.28858	1
H21 - H25	0.01117	0.15266		0.07319	1
H21 - H3	-0.06454	0.14995		-0.43041	1
H21 - H4	0.22314	0.16111		1.38503	0.99916
H21 - H5	0.18232	0.15938		1.14396	0.99996
H21 - H6	0.2657	0.16297		1.63034	0.99232
H21 - H7	0.04546	0.15393		0.29534	1
H21 - H8	-0.05407	0.15031		-0.3597	1
H22 - H23	-0.05609	0.14022		-0.4	1
H22 - H24	0.1011	0.14564		0.69416	1
H22 - H25	0.15575	0.14768		1.05471	0.99999
H22 - H3	0.08004	0.14488		0.55249	1
H22 - H4	0.36772	0.1564		2.35118	0.74382
H22 - H5	0.3269	0.15461		2.11432	0.88301
H22 - H6	0.41028	0.15832		2.59151	0.55965
H22 - H7	0.19004	0.149		1.27549	0.99975
H22 - H8	0.09051	0.14525		0.62315	1
H23 - H24	0.15719	0.14383		1.09289	0.99998
H23 - H25	0.21184	0.14589		1.45209	0.99834
H23 - H3	0.13613	0.14305		0.95162	1
H23 - H4	0.42381	0.15471		2.73933	0.44279
H23 - H5	0.38299	0.15291		2.50472	0.6287
H23 - H6	0.46637	0.15665		2.9771	0.27658
H23 - H7	0.24613	0.14723		1.6718	0.98954
H23 - H8	0.1466	0.14344		1.02208	0.99999
H24 - H25	0.05466	0.1511		0.36174	1
H24 - H3	-0.02105	0.14836		-0.1419	1
H24 - H4	0.26663	0.15964		1.67022	0.98966
H24 - H5	0.22581	0.15789		1.43018	0.99866
H24 - H6	0.30919	0.16152		1.91428	0.95303
H24 - H7	0.08895	0.15239		0.58368	1
H24 - H8	-0.01058	0.14873		-0.07115	1
H25 - H3	-0.07571	0.15036		-0.50352	1
H25 - H4	0.21197	0.1615		1.31253	0.99962
H25 - H5	0.17115	0.15977		1.07123	0.99999
H25 - H6	0.25453	0.16336		1.55812	0.9957
H25 - H7	0.03429	0.15434		0.22217	1
H25 - H8	-0.06524	0.15073		-0.43284	1
H3 - H4	0.28768	0.15894		1.80999	0.97388
H3 - H5	0.24686	0.15718		1.57052	0.99523
H3 - H6	0.33024	0.16083		2.05336	0.90898
H3 - H7	0.11	0.15166		0.7253	1
H3 - H8	0.01047	0.14799		0.07076	1
H4 - H5	-0.04082	0.16787		-0.24318	1
H4 - H6	0.04256	0.17128		0.24847	1
H4 - H7	-0.17768	0.16271		-1.09203	0.99998
H4 - H8	-0.27721	0.15929		-1.74034	0.98319
H5 - H6	0.08338	0.16965		0.49148	1
H5 - H7	-0.13686	0.16099		-0.85011	1
H5 - H8	-0.23639	0.15753		-1.50057	0.9974
H6 - H7	-0.22024	0.16455		-1.33843	0.99949
H6 - H8	-0.31977	0.16117		-1.98406	0.93348
H7 - H8	-0.09953	0.15202		-0.6547	1

## Sheet: Supplementary Table 4
Estimated Marginal Means (Evenness)
contrast	estimate	SE	df	z.ratio	p.value
H1 - H11	-0.09764	0.05663		-1.72418	0.98491
H1 - H12	0.0031	0.0661		0.04684	1
H1 - H13	-0.10783	0.05543		-1.94527	0.94495
H1 - H14	0.14687	0.07401		1.98443	0.93336
H1 - H15	-0.00235	0.06569		-0.03581	1
H1 - H16	-0.08866	0.05765		-1.53803	0.99637
H1 - H17	-0.11288	0.05482		-2.05908	0.90673
H1 - H18	-0.12506	0.05926		-2.11033	0.88484
H1 - H2	-0.10322	0.05598		-1.84388	0.9681
H1 - H20	-0.09198	0.06627		-1.38805	0.99913
H1 - H21	-0.10302	0.05601		-1.83944	0.96891
H1 - H22	-0.0831	0.05825		-1.42654	0.99871
H1 - H23	-0.09777	0.05662		-1.72685	0.98464
H1 - H24	-0.06653	0.05999		-1.10894	0.99997
H1 - H25	-0.01999	0.06427		-0.31107	1
H1 - H3	-0.10274	0.05604		-1.83343	0.96998
H1 - H4	-0.08903	0.0576		-1.5456	0.99613
H1 - H5	-0.09341	0.05711		-1.63555	0.99201
H1 - H6	-0.12261	0.05361		-2.28704	0.78704
H1 - H7	-0.03526	0.06296		-0.56004	1
H1 - H8	0.01712	0.06713		0.25504	1
H11 - H12	0.10074	0.0569		1.7703	0.97958
H11 - H13	-0.01019	0.04405		-0.23135	1
H11 - H14	0.24451	0.06593		3.70855	0.0338
H11 - H15	0.09529	0.05642		1.68893	0.98818
H11 - H16	0.00898	0.04681		0.19189	1
H11 - H17	-0.01524	0.04328		-0.35215	1
H11 - H18	-0.02742	0.04878		-0.56206	1
H11 - H2	-0.00558	0.04474		-0.12474	1
H11 - H20	0.00566	0.05709		0.09916	1
H11 - H21	-0.00538	0.04477		-0.12009	1
H11 - H22	0.01454	0.04756		0.30573	1
H11 - H23	-0.00013	0.04553		-0.00277	1
H11 - H24	0.03112	0.04967		0.62646	1
H11 - H25	0.07765	0.05476		1.41789	0.99882
H11 - H3	-0.0051	0.04481		-0.11381	1
H11 - H4	0.00861	0.04676		0.18412	1
H11 - H5	0.00423	0.04615		0.09166	1
H11 - H6	-0.02497	0.04174		-0.59823	1
H11 - H7	0.06238	0.05322		1.17228	0.99994
H11 - H8	0.11476	0.0581		1.9754	0.93617
H12 - H13	-0.11093	0.05571		-1.99109	0.93123
H12 - H14	0.14377	0.07422		1.93712	0.94717
H12 - H15	-0.00545	0.06592		-0.08265	1
H12 - H16	-0.09176	0.05791		-1.58435	0.99466
H12 - H17	-0.11598	0.0551		-2.10471	0.88739
H12 - H18	-0.12816	0.05952		-2.15307	0.86431
H12 - H2	-0.10632	0.05626		-1.88985	0.95876
H12 - H20	-0.09508	0.0665		-1.42973	0.99867
H12 - H21	-0.10611	0.05628		-1.88541	0.95974
H12 - H22	-0.0862	0.05852		-1.47296	0.99798
H12 - H23	-0.10086	0.05689		-1.77297	0.97923
H12 - H24	-0.06962	0.06025		-1.15558	0.99995
H12 - H25	-0.02309	0.06451		-0.35791	1
H12 - H3	-0.10584	0.05631		-1.87941	0.96104
H12 - H4	-0.09213	0.05787		-1.59192	0.99432
H12 - H5	-0.09651	0.05738		-1.68177	0.98877
H12 - H6	-0.12571	0.0539		-2.33222	0.75697
H12 - H7	-0.03835	0.0632		-0.60685	1
H12 - H8	0.01402	0.06736		0.2082	1
H13 - H14	0.2547	0.06491		3.92412	0.01545
H13 - H15	0.10548	0.05522		1.91026	0.95401
H13 - H16	0.01917	0.04535		0.42278	1
H13 - H17	-0.00505	0.0417		-0.12109	1
H13 - H18	-0.01723	0.04739		-0.36353	1
H13 - H2	0.00461	0.04322		0.10669	1
H13 - H20	0.01585	0.0559		0.28359	1
H13 - H21	0.00482	0.04325		0.11134	1
H13 - H22	0.02473	0.04612		0.5362	1
H13 - H23	0.01007	0.04404		0.22859	1
H13 - H24	0.04131	0.0483		0.85524	1
H13 - H25	0.08784	0.05352		1.64112	0.99167
H13 - H3	0.00509	0.04329		0.11763	1
H13 - H4	0.0188	0.0453		0.41504	1
H13 - H5	0.01442	0.04467		0.32284	1
H13 - H6	-0.01478	0.0401		-0.36851	1
H13 - H7	0.07258	0.05194		1.39731	0.99904
H13 - H8	0.12495	0.05693		2.19489	0.84224
H14 - H15	-0.14922	0.07385		-2.0206	0.92121
H14 - H16	-0.23553	0.0668		-3.52564	0.0622
H14 - H17	-0.25975	0.06438		-4.03432	0.01009
H14 - H18	-0.27193	0.0682		-3.98694	0.01215
H14 - H2	-0.25009	0.06537		-3.8255	0.02229
H14 - H20	-0.23885	0.07437		-3.21157	0.15609
H14 - H21	-0.24988	0.06539		-3.82117	0.02264
H14 - H22	-0.22997	0.06733		-3.41554	0.08752
H14 - H23	-0.24463	0.06592		-3.71116	0.0335
H14 - H24	-0.21339	0.06884		-3.09999	0.20758
H14 - H25	-0.16686	0.07259		-2.29855	0.77955
H14 - H3	-0.24961	0.06542		-3.81531	0.02313
H14 - H4	-0.2359	0.06677		-3.5331	0.06074
H14 - H5	-0.24028	0.06635		-3.6216	0.04546
H14 - H6	-0.26947	0.06336		-4.25331	0.00413
H14 - H7	-0.18212	0.07143		-2.54954	0.59319
H14 - H8	-0.12974	0.07513		-1.72685	0.98464
H15 - H16	-0.08631	0.05744		-1.50262	0.99735
H15 - H17	-0.11053	0.0546		-2.02421	0.91992
H15 - H18	-0.12271	0.05906		-2.0777	0.89912
H15 - H2	-0.10087	0.05577		-1.80875	0.97407
H15 - H20	-0.08963	0.06609		-1.35624	0.99938
H15 - H21	-0.10067	0.05579		-1.80431	0.97476
H15 - H22	-0.08075	0.05805		-1.39105	0.9991
H15 - H23	-0.09542	0.05641		-1.6916	0.98795
H15 - H24	-0.06417	0.05979		-1.0733	0.99999
H15 - H25	-0.01764	0.06409		-0.27527	1
H15 - H3	-0.10039	0.05582		-1.79829	0.97567
H15 - H4	-0.08668	0.0574		-1.5102	0.99716
H15 - H5	-0.09106	0.0569		-1.60022	0.99393
H15 - H6	-0.12026	0.05339		-2.25252	0.80873
H15 - H7	-0.03291	0.06277		-0.52425	1
H15 - H8	0.01947	0.06695		0.29084	1
H16 - H17	-0.02422	0.0446		-0.5431	1
H16 - H18	-0.0364	0.04996		-0.72863	1
H16 - H2	-0.01456	0.04602		-0.31645	1
H16 - H20	-0.00332	0.0581		-0.05716	1
H16 - H21	-0.01436	0.04605		-0.31181	1
H16 - H22	0.00556	0.04876		0.11398	1
H16 - H23	-0.00911	0.04679		-0.19465	1
H16 - H24	0.02213	0.05082		0.43551	1
H16 - H25	0.06867	0.05581		1.23032	0.99986
H16 - H3	-0.01408	0.04609		-0.30554	1
H16 - H4	-0.00037	0.04798		-0.00777	1
H16 - H5	-0.00475	0.04739		-0.10026	1
H16 - H6	-0.03395	0.0431		-0.78762	1
H16 - H7	0.0534	0.05429		0.98357	1
H16 - H8	0.10578	0.05909		1.79031	0.97684
H17 - H18	-0.01218	0.04667		-0.26091	1
H17 - H2	0.00966	0.04243		0.22769	1
H17 - H20	0.0209	0.05529		0.37802	1
H17 - H21	0.00986	0.04246		0.23234	1
H17 - H22	0.02978	0.04539		0.65616	1
H17 - H23	0.01512	0.04326		0.34939	1
H17 - H24	0.04636	0.0476		0.97398	1
H17 - H25	0.09289	0.05289		1.75625	0.98134
H17 - H3	0.01014	0.0425		0.23861	1
H17 - H4	0.02385	0.04455		0.53539	1
H17 - H5	0.01947	0.04391		0.44344	1
H17 - H6	-0.00973	0.03925		-0.24782	1
H17 - H7	0.07763	0.05129		1.51356	0.99707
H17 - H8	0.13	0.05633		2.30772	0.7735
H18 - H2	0.02184	0.04803		0.45469	1
H18 - H20	0.03308	0.0597		0.55411	1
H18 - H21	0.02204	0.04805		0.45868	1
H18 - H22	0.04196	0.05066		0.82824	1
H18 - H23	0.02729	0.04876		0.55967	1
H18 - H24	0.05853	0.05265		1.11181	0.99997
H18 - H25	0.10507	0.05748		1.82791	0.97094
H18 - H3	0.02232	0.04809		0.46407	1
H18 - H4	0.03603	0.04991		0.72186	1
H18 - H5	0.03165	0.04934		0.64142	1
H18 - H6	0.00245	0.04524		0.05416	1
H18 - H7	0.0898	0.05601		1.60344	0.99377
H18 - H8	0.14218	0.06066		2.3438	0.74897
H2 - H20	0.01124	0.05644		0.19917	1
H2 - H21	0.0002	0.04395		0.00465	1
H2 - H22	0.02012	0.04678		0.43011	1
H2 - H23	0.00546	0.04472		0.12198	1
H2 - H24	0.0367	0.04893		0.75003	1
H2 - H25	0.08323	0.05409		1.53868	0.99635
H2 - H3	0.00048	0.04399		0.01094	1
H2 - H4	0.01419	0.04597		0.3087	1
H2 - H5	0.00981	0.04535		0.21635	1
H2 - H6	-0.01939	0.04085		-0.47457	1
H2 - H7	0.06796	0.05252		1.29398	0.99969
H2 - H8	0.12034	0.05746		2.09428	0.89202
H20 - H21	-0.01104	0.05647		-0.19547	1
H20 - H22	0.00888	0.0587		0.15125	1
H20 - H23	-0.00579	0.05707		-0.10139	1
H20 - H24	0.02545	0.06042		0.42126	1
H20 - H25	0.07199	0.06468		1.11302	0.99997
H20 - H3	-0.01076	0.0565		-0.19046	1
H20 - H4	0.00295	0.05805		0.05078	1
H20 - H5	-0.00143	0.05757		-0.02485	1
H20 - H6	-0.03063	0.05409		-0.56622	1
H20 - H7	0.05672	0.06337		0.89507	1
H20 - H8	0.1091	0.06752		1.61578	0.99314
H21 - H22	0.01992	0.04681		0.42547	1
H21 - H23	0.00525	0.04475		0.11733	1
H21 - H24	0.03649	0.04895		0.74543	1
H21 - H25	0.08303	0.05412		1.53419	0.99649
H21 - H3	0.00028	0.04402		0.00629	1
H21 - H4	0.01399	0.046		0.30406	1
H21 - H5	0.00961	0.04538		0.2117	1
H21 - H6	-0.01959	0.04088		-0.47919	1
H21 - H7	0.06776	0.05255		1.28946	0.99971
H21 - H8	0.12014	0.05749		2.08987	0.89394
H22 - H23	-0.01467	0.04754		-0.30849	1
H22 - H24	0.01658	0.05151		0.32178	1
H22 - H25	0.06311	0.05644		1.11814	0.99997
H22 - H3	-0.01964	0.04685		-0.41921	1
H22 - H4	-0.00593	0.04871		-0.12175	1
H22 - H5	-0.01031	0.04813		-0.21419	1
H22 - H6	-0.03951	0.04392		-0.89962	1
H22 - H7	0.04784	0.05494		0.87084	1
H22 - H8	0.10022	0.05968		1.67935	0.98896
H23 - H24	0.03124	0.04965		0.62921	1
H23 - H25	0.07777	0.05475		1.42057	0.99879
H23 - H3	-0.00497	0.04479		-0.11104	1
H23 - H4	0.00873	0.04674		0.18689	1
H23 - H5	0.00436	0.04613		0.09443	1
H23 - H6	-0.02484	0.04172		-0.59549	1
H23 - H7	0.06251	0.0532		1.17499	0.99993
H23 - H8	0.11489	0.05808		1.97805	0.93535
H24 - H25	0.04653	0.05823		0.79911	1
H24 - H3	-0.03622	0.04899		-0.73922	1
H24 - H4	-0.02251	0.05078		-0.44325	1
H24 - H5	-0.02688	0.05022		-0.53537	1
H24 - H6	-0.05608	0.04619		-1.21406	0.99989
H24 - H7	0.03127	0.05678		0.55071	1
H24 - H8	0.08365	0.06138		1.36288	0.99933
H25 - H3	-0.08275	0.05415		-1.52813	0.99667
H25 - H4	-0.06904	0.05577		-1.23795	0.99985
H25 - H5	-0.07342	0.05526		-1.32854	0.99954
H25 - H6	-0.10262	0.05163		-1.98737	0.93242
H25 - H7	-0.01527	0.06128		-0.24909	1
H25 - H8	0.03711	0.06556		0.56607	1
H3 - H4	0.01371	0.04604		0.29779	1
H3 - H5	0.00933	0.04542		0.20542	1
H3 - H6	-0.01987	0.04093		-0.48543	1
H3 - H7	0.06748	0.05258		1.28335	0.99973
H3 - H8	0.11986	0.05752		2.08391	0.8965
H4 - H5	-0.00438	0.04734		-0.09249	1
H4 - H6	-0.03358	0.04305		-0.77998	1
H4 - H7	0.05377	0.05425		0.99124	1
H4 - H8	0.10615	0.05904		1.79785	0.97574
H5 - H6	-0.0292	0.04239		-0.68881	1
H5 - H7	0.05815	0.05373		1.08235	0.99998
H5 - H8	0.11053	0.05857		1.8873	0.95933
H6 - H7	0.08735	0.04999		1.74741	0.98238
H6 - H8	0.13973	0.05516		2.53336	0.60607
H7 - H8	0.05238	0.06428		0.81489	1

## Sheet: Supplementary Table 5
PERMANOVA
Jaccard					Bray-Curtis				Unweighted Unifrac				Weighted Unifrac
	A1	A2	A3	A4	A1	A2	A3	A4	A1	A2	A3	A4	A1	A2	A3	A4
A2	0.4143				0.3183				0.5075				0.762
A3	0.561	0.56			0.579	0.579			0.67	0.913			0.762	0.762
A4	0.395	0.2825	0.56		0.579	0.3183	0.579		0.5075	0.67	0.8478		0.762	0.762	0.762
A5	0.075	0.075	0.2667	0.338	0.065	0.065	0.3183	0.3183	0.21	0.7425	0.5075	0.67	0.762	0.762	0.762	0.762

## Sheet: Supplementary Table 6
PERMDISP
	Pr (>F)
Bray Curtis	0.03642
Jaccard	1.807e-08
Unweighted Unifrac	0.3333
Weighted Unifrac	0.5318

## Sheet: Supplementary Table 7
ANOSIM
	Statistic R	Significance
Bray Curtis	0.095	0.024
Jaccard	0.101	0.02
Unweighted Unifrac	0.017	0.313
Weighted Unifrac	-0.017	0.631

## Sheet: Supplementary Table 8
Estimated Marginal Means (Phyla)
Taxa	Hontrast	estimate	SE	df	z.ratio	p.value
d__Bacteria;p__Abditibacteriota	H1 - H11	29.4337	220565		0.00013	1
d__Bacteria;p__Abditibacteriota	H1 - H12	29.6573	220380		0.00013	1
d__Bacteria;p__Abditibacteriota	H1 - H13	28.9589	212329		0.00014	1
d__Bacteria;p__Abditibacteriota	H1 - H14	29.4033	213119		0.00014	1
d__Bacteria;p__Abditibacteriota	H1 - H15	29.4151	205857		0.00014	1
d__Bacteria;p__Abditibacteriota	H1 - H16	29.5395	220407		0.00013	1
d__Bacteria;p__Abditibacteriota	H1 - H17	29.1196	217844		0.00013	1
d__Bacteria;p__Abditibacteriota	H1 - H18	28.9189	312167		9e-05	1
d__Bacteria;p__Abditibacteriota	H1 - H2	29.3177	219805		0.00013	1
d__Bacteria;p__Abditibacteriota	H1 - H20	29.3779	312167		9e-05	1
d__Bacteria;p__Abditibacteriota	H1 - H21	29.1333	219847		0.00013	1
d__Bacteria;p__Abditibacteriota	H1 - H22	29.2221	217531		0.00013	1
d__Bacteria;p__Abditibacteriota	H1 - H23	29.3328	217844		0.00013	1
d__Bacteria;p__Abditibacteriota	H1 - H24	29.6802	214195		0.00014	1
d__Bacteria;p__Abditibacteriota	H1 - H25	29.5999	214832		0.00014	1
d__Bacteria;p__Abditibacteriota	H1 - H3	29.3363	209668		0.00014	1
d__Bacteria;p__Abditibacteriota	H1 - H4	28.8068	220407		0.00013	1
d__Bacteria;p__Abditibacteriota	H1 - H5	28.8096	220717		0.00013	1
d__Bacteria;p__Abditibacteriota	H1 - H6	28.8308	215141		0.00013	1
d__Bacteria;p__Abditibacteriota	H1 - H7	28.7827	211246		0.00014	1
d__Bacteria;p__Abditibacteriota	H1 - H8	29.2759	217728		0.00013	1
d__Bacteria;p__Abditibacteriota	H11 - H12	0.22361	311795		0	1
d__Bacteria;p__Abditibacteriota	H11 - H13	-0.47488	306157		0	1
d__Bacteria;p__Abditibacteriota	H11 - H14	-0.0304	306706		0	1
d__Bacteria;p__Abditibacteriota	H11 - H15	-0.01867	301705		0	1
d__Bacteria;p__Abditibacteriota	H11 - H16	0.10579	311814		0	1
d__Bacteria;p__Abditibacteriota	H11 - H17	-0.31414	310008		0	1
d__Bacteria;p__Abditibacteriota	H11 - H18	-0.51479	382226		0	1
d__Bacteria;p__Abditibacteriota	H11 - H2	-0.116	311389		0	1
d__Bacteria;p__Abditibacteriota	H11 - H20	-0.05587	382226		0	1
d__Bacteria;p__Abditibacteriota	H11 - H21	-0.30048	311419		0	1
d__Bacteria;p__Abditibacteriota	H11 - H22	-0.21159	309788		0	1
d__Bacteria;p__Abditibacteriota	H11 - H23	-0.10093	310008		0	1
d__Bacteria;p__Abditibacteriota	H11 - H24	0.24648	307455		0	1
d__Bacteria;p__Abditibacteriota	H11 - H25	0.16613	307899		0	1
d__Bacteria;p__Abditibacteriota	H11 - H3	-0.09744	304318		0	1
d__Bacteria;p__Abditibacteriota	H11 - H4	-0.62695	311814		0	1
d__Bacteria;p__Abditibacteriota	H11 - H5	-0.62414	312034		0	1
d__Bacteria;p__Abditibacteriota	H11 - H6	-0.6029	308114		0	1
d__Bacteria;p__Abditibacteriota	H11 - H7	-0.65106	305408		0	1
d__Bacteria;p__Abditibacteriota	H11 - H8	-0.15782	309926		0	1
d__Bacteria;p__Abditibacteriota	H12 - H13	-0.69849	306024		0	1
d__Bacteria;p__Abditibacteriota	H12 - H14	-0.25401	306573		0	1
d__Bacteria;p__Abditibacteriota	H12 - H15	-0.24228	301570		0	1
d__Bacteria;p__Abditibacteriota	H12 - H16	-0.11781	311684		0	1
d__Bacteria;p__Abditibacteriota	H12 - H17	-0.53775	309877		0	1
d__Bacteria;p__Abditibacteriota	H12 - H18	-0.7384	382120		0	1
d__Bacteria;p__Abditibacteriota	H12 - H2	-0.33961	311258		0	1
d__Bacteria;p__Abditibacteriota	H12 - H20	-0.27948	382120		0	1
d__Bacteria;p__Abditibacteriota	H12 - H21	-0.52409	311288		0	1
d__Bacteria;p__Abditibacteriota	H12 - H22	-0.43519	309657		0	1
d__Bacteria;p__Abditibacteriota	H12 - H23	-0.32454	309877		0	1
d__Bacteria;p__Abditibacteriota	H12 - H24	0.02288	307323		0	1
d__Bacteria;p__Abditibacteriota	H12 - H25	-0.05748	307767		0	1
d__Bacteria;p__Abditibacteriota	H12 - H3	-0.32105	304184		0	1
d__Bacteria;p__Abditibacteriota	H12 - H4	-0.85056	311684		0	1
d__Bacteria;p__Abditibacteriota	H12 - H5	-0.84775	311903		0	1
d__Bacteria;p__Abditibacteriota	H12 - H6	-0.8265	307982		0	1
d__Bacteria;p__Abditibacteriota	H12 - H7	-0.87467	305274		0	1
d__Bacteria;p__Abditibacteriota	H12 - H8	-0.38142	309795		0	1
d__Bacteria;p__Abditibacteriota	H13 - H14	0.44448	300837		0	1
d__Bacteria;p__Abditibacteriota	H13 - H15	0.45621	295737		0	1
d__Bacteria;p__Abditibacteriota	H13 - H16	0.58067	306044		0	1
d__Bacteria;p__Abditibacteriota	H13 - H17	0.16074	304203		0	1
d__Bacteria;p__Abditibacteriota	H13 - H18	-0.03991	377533		0	1
d__Bacteria;p__Abditibacteriota	H13 - H2	0.35888	305610		0	1
d__Bacteria;p__Abditibacteriota	H13 - H20	0.41901	377533		0	1
d__Bacteria;p__Abditibacteriota	H13 - H21	0.1744	305641		0	1
d__Bacteria;p__Abditibacteriota	H13 - H22	0.26329	303979		0	1
d__Bacteria;p__Abditibacteriota	H13 - H23	0.37395	304203		0	1
d__Bacteria;p__Abditibacteriota	H13 - H24	0.72136	301601		0	1
d__Bacteria;p__Abditibacteriota	H13 - H25	0.64101	302053		0	1
d__Bacteria;p__Abditibacteriota	H13 - H3	0.37744	298402		0	1
d__Bacteria;p__Abditibacteriota	H13 - H4	-0.15207	306044		0	1
d__Bacteria;p__Abditibacteriota	H13 - H5	-0.14926	306267		0	1
d__Bacteria;p__Abditibacteriota	H13 - H6	-0.12801	302273		0	1
d__Bacteria;p__Abditibacteriota	H13 - H7	-0.17618	299513		0	1
d__Bacteria;p__Abditibacteriota	H13 - H8	0.31706	304120		0	1
d__Bacteria;p__Abditibacteriota	H14 - H15	0.01173	296305		0	1
d__Bacteria;p__Abditibacteriota	H14 - H16	0.13619	306592		0	1
d__Bacteria;p__Abditibacteriota	H14 - H17	-0.28375	304755		0	1
d__Bacteria;p__Abditibacteriota	H14 - H18	-0.48439	377978		0	1
d__Bacteria;p__Abditibacteriota	H14 - H2	-0.0856	306159		0	1
d__Bacteria;p__Abditibacteriota	H14 - H20	-0.02547	377978		0	1
d__Bacteria;p__Abditibacteriota	H14 - H21	-0.27008	306190		0	1
d__Bacteria;p__Abditibacteriota	H14 - H22	-0.18119	304531		0	1
d__Bacteria;p__Abditibacteriota	H14 - H23	-0.07054	304755		0	1
d__Bacteria;p__Abditibacteriota	H14 - H24	0.27688	302158		0	1
d__Bacteria;p__Abditibacteriota	H14 - H25	0.19653	302609		0	1
d__Bacteria;p__Abditibacteriota	H14 - H3	-0.06704	298965		0	1
d__Bacteria;p__Abditibacteriota	H14 - H4	-0.59656	306592		0	1
d__Bacteria;p__Abditibacteriota	H14 - H5	-0.59375	306815		0	1
d__Bacteria;p__Abditibacteriota	H14 - H6	-0.5725	302829		0	1
d__Bacteria;p__Abditibacteriota	H14 - H7	-0.62066	300074		0	1
d__Bacteria;p__Abditibacteriota	H14 - H8	-0.12742	304672		0	1
d__Bacteria;p__Abditibacteriota	H15 - H16	0.12446	301590		0	1
d__Bacteria;p__Abditibacteriota	H15 - H17	-0.29548	299722		0	1
d__Bacteria;p__Abditibacteriota	H15 - H18	-0.49612	373932		0	1
d__Bacteria;p__Abditibacteriota	H15 - H2	-0.09733	301149		0	1
d__Bacteria;p__Abditibacteriota	H15 - H20	-0.0372	373932		0	1
d__Bacteria;p__Abditibacteriota	H15 - H21	-0.28181	301181		0	1
d__Bacteria;p__Abditibacteriota	H15 - H22	-0.19292	299494		0	1
d__Bacteria;p__Abditibacteriota	H15 - H23	-0.08227	299722		0	1
d__Bacteria;p__Abditibacteriota	H15 - H24	0.26515	297080		0	1
d__Bacteria;p__Abditibacteriota	H15 - H25	0.1848	297539		0	1
d__Bacteria;p__Abditibacteriota	H15 - H3	-0.07877	293832		0	1
d__Bacteria;p__Abditibacteriota	H15 - H4	-0.60828	301590		0	1
d__Bacteria;p__Abditibacteriota	H15 - H5	-0.60548	301816		0	1
d__Bacteria;p__Abditibacteriota	H15 - H6	-0.58423	297762		0	1
d__Bacteria;p__Abditibacteriota	H15 - H7	-0.63239	294961		0	1
d__Bacteria;p__Abditibacteriota	H15 - H8	-0.13915	299637		0	1
d__Bacteria;p__Abditibacteriota	H16 - H17	-0.41994	309896		0	1
d__Bacteria;p__Abditibacteriota	H16 - H18	-0.62058	382135		0	1
d__Bacteria;p__Abditibacteriota	H16 - H2	-0.22179	311277		0	1
d__Bacteria;p__Abditibacteriota	H16 - H20	-0.16166	382135		0	1
d__Bacteria;p__Abditibacteriota	H16 - H21	-0.40628	311307		0	1
d__Bacteria;p__Abditibacteriota	H16 - H22	-0.31738	309676		0	1
d__Bacteria;p__Abditibacteriota	H16 - H23	-0.20673	309896		0	1
d__Bacteria;p__Abditibacteriota	H16 - H24	0.14069	307342		0	1
d__Bacteria;p__Abditibacteriota	H16 - H25	0.06033	307786		0	1
d__Bacteria;p__Abditibacteriota	H16 - H3	-0.20324	304204		0	1
d__Bacteria;p__Abditibacteriota	H16 - H4	-0.73275	311703		0	1
d__Bacteria;p__Abditibacteriota	H16 - H5	-0.72994	311922		0	1
d__Bacteria;p__Abditibacteriota	H16 - H6	-0.70869	308001		0	1
d__Bacteria;p__Abditibacteriota	H16 - H7	-0.75685	305294		0	1
d__Bacteria;p__Abditibacteriota	H16 - H8	-0.26361	309814		0	1
d__Bacteria;p__Abditibacteriota	H17 - H18	-0.20065	380663		0	1
d__Bacteria;p__Abditibacteriota	H17 - H2	0.19814	309468		0	1
d__Bacteria;p__Abditibacteriota	H17 - H20	0.25827	380663		0	1
d__Bacteria;p__Abditibacteriota	H17 - H21	0.01366	309498		0	1
d__Bacteria;p__Abditibacteriota	H17 - H22	0.10256	307857		0	1
d__Bacteria;p__Abditibacteriota	H17 - H23	0.21321	308078		0	1
d__Bacteria;p__Abditibacteriota	H17 - H24	0.56063	305509		0	1
d__Bacteria;p__Abditibacteriota	H17 - H25	0.48027	305956		0	1
d__Bacteria;p__Abditibacteriota	H17 - H3	0.2167	302352		0	1
d__Bacteria;p__Abditibacteriota	H17 - H4	-0.31281	309896		0	1
d__Bacteria;p__Abditibacteriota	H17 - H5	-0.31	310116		0	1
d__Bacteria;p__Abditibacteriota	H17 - H6	-0.28875	306173		0	1
d__Bacteria;p__Abditibacteriota	H17 - H7	-0.33692	303449		0	1
d__Bacteria;p__Abditibacteriota	H17 - H8	0.15633	307996		0	1
d__Bacteria;p__Abditibacteriota	H18 - H2	0.39879	381788		0	1
d__Bacteria;p__Abditibacteriota	H18 - H20	0.45892	441470		0	1
d__Bacteria;p__Abditibacteriota	H18 - H21	0.21431	381813		0	1
d__Bacteria;p__Abditibacteriota	H18 - H22	0.3032	380483		0	1
d__Bacteria;p__Abditibacteriota	H18 - H23	0.41386	380663		0	1
d__Bacteria;p__Abditibacteriota	H18 - H24	0.76127	378586		0	1
d__Bacteria;p__Abditibacteriota	H18 - H25	0.68092	378947		0	1
d__Bacteria;p__Abditibacteriota	H18 - H3	0.41735	376043		0	1
d__Bacteria;p__Abditibacteriota	H18 - H4	-0.11216	382135		0	1
d__Bacteria;p__Abditibacteriota	H18 - H5	-0.10935	382314		0	1
d__Bacteria;p__Abditibacteriota	H18 - H6	-0.0881	379122		0	1
d__Bacteria;p__Abditibacteriota	H18 - H7	-0.13627	376926		0	1
d__Bacteria;p__Abditibacteriota	H18 - H8	0.35697	380596		0	1
d__Bacteria;p__Abditibacteriota	H2 - H20	0.06013	381788		0	1
d__Bacteria;p__Abditibacteriota	H2 - H21	-0.18448	310881		0	1
d__Bacteria;p__Abditibacteriota	H2 - H22	-0.09559	309247		0	1
d__Bacteria;p__Abditibacteriota	H2 - H23	0.01507	309468		0	1
d__Bacteria;p__Abditibacteriota	H2 - H24	0.36249	306910		0	1
d__Bacteria;p__Abditibacteriota	H2 - H25	0.28213	307355		0	1
d__Bacteria;p__Abditibacteriota	H2 - H3	0.01856	303767		0	1
d__Bacteria;p__Abditibacteriota	H2 - H4	-0.51095	311277		0	1
d__Bacteria;p__Abditibacteriota	H2 - H5	-0.50814	311496		0	1
d__Bacteria;p__Abditibacteriota	H2 - H6	-0.48689	307570		0	1
d__Bacteria;p__Abditibacteriota	H2 - H7	-0.53506	304859		0	1
d__Bacteria;p__Abditibacteriota	H2 - H8	-0.04181	309386		0	1
d__Bacteria;p__Abditibacteriota	H20 - H21	-0.24461	381813		0	1
d__Bacteria;p__Abditibacteriota	H20 - H22	-0.15572	380483		0	1
d__Bacteria;p__Abditibacteriota	H20 - H23	-0.04506	380663		0	1
d__Bacteria;p__Abditibacteriota	H20 - H24	0.30235	378586		0	1
d__Bacteria;p__Abditibacteriota	H20 - H25	0.222	378947		0	1
d__Bacteria;p__Abditibacteriota	H20 - H3	-0.04157	376043		0	1
d__Bacteria;p__Abditibacteriota	H20 - H4	-0.57108	382135		0	1
d__Bacteria;p__Abditibacteriota	H20 - H5	-0.56827	382314		0	1
d__Bacteria;p__Abditibacteriota	H20 - H6	-0.54702	379122		0	1
d__Bacteria;p__Abditibacteriota	H20 - H7	-0.59519	376926		0	1
d__Bacteria;p__Abditibacteriota	H20 - H8	-0.10195	380596		0	1
d__Bacteria;p__Abditibacteriota	H21 - H22	0.0889	309277		0	1
d__Bacteria;p__Abditibacteriota	H21 - H23	0.19955	309498		0	1
d__Bacteria;p__Abditibacteriota	H21 - H24	0.54697	306941		0	1
d__Bacteria;p__Abditibacteriota	H21 - H25	0.46661	307385		0	1
d__Bacteria;p__Abditibacteriota	H21 - H3	0.20304	303798		0	1
d__Bacteria;p__Abditibacteriota	H21 - H4	-0.32647	311307		0	1
d__Bacteria;p__Abditibacteriota	H21 - H5	-0.32366	311527		0	1
d__Bacteria;p__Abditibacteriota	H21 - H6	-0.30241	307601		0	1
d__Bacteria;p__Abditibacteriota	H21 - H7	-0.35058	304890		0	1
d__Bacteria;p__Abditibacteriota	H21 - H8	0.14267	309416		0	1
d__Bacteria;p__Abditibacteriota	H22 - H23	0.11065	307857		0	1
d__Bacteria;p__Abditibacteriota	H22 - H24	0.45807	305286		0	1
d__Bacteria;p__Abditibacteriota	H22 - H25	0.37771	305733		0	1
d__Bacteria;p__Abditibacteriota	H22 - H3	0.11415	302126		0	1
d__Bacteria;p__Abditibacteriota	H22 - H4	-0.41537	309676		0	1
d__Bacteria;p__Abditibacteriota	H22 - H5	-0.41256	309896		0	1
d__Bacteria;p__Abditibacteriota	H22 - H6	-0.39131	305950		0	1
d__Bacteria;p__Abditibacteriota	H22 - H7	-0.43947	303224		0	1
d__Bacteria;p__Abditibacteriota	H22 - H8	0.05377	307774		0	1
d__Bacteria;p__Abditibacteriota	H23 - H24	0.34742	305509		0	1
d__Bacteria;p__Abditibacteriota	H23 - H25	0.26706	305956		0	1
d__Bacteria;p__Abditibacteriota	H23 - H3	0.00349	302352		0	1
d__Bacteria;p__Abditibacteriota	H23 - H4	-0.52602	309896		0	1
d__Bacteria;p__Abditibacteriota	H23 - H5	-0.52321	310116		0	1
d__Bacteria;p__Abditibacteriota	H23 - H6	-0.50196	306173		0	1
d__Bacteria;p__Abditibacteriota	H23 - H7	-0.55013	303449		0	1
d__Bacteria;p__Abditibacteriota	H23 - H8	-0.05688	307996		0	1
d__Bacteria;p__Abditibacteriota	H24 - H25	-0.08036	303368		0	1
d__Bacteria;p__Abditibacteriota	H24 - H3	-0.34393	299733		0	1
d__Bacteria;p__Abditibacteriota	H24 - H4	-0.87344	307342		0	1
d__Bacteria;p__Abditibacteriota	H24 - H5	-0.87063	307564		0	1
d__Bacteria;p__Abditibacteriota	H24 - H6	-0.84938	303587		0	1
d__Bacteria;p__Abditibacteriota	H24 - H7	-0.89755	300840		0	1
d__Bacteria;p__Abditibacteriota	H24 - H8	-0.4043	305426		0	1
d__Bacteria;p__Abditibacteriota	H25 - H3	-0.26357	300189		0	1
d__Bacteria;p__Abditibacteriota	H25 - H4	-0.79308	307786		0	1
d__Bacteria;p__Abditibacteriota	H25 - H5	-0.79027	308008		0	1
d__Bacteria;p__Abditibacteriota	H25 - H6	-0.76902	304037		0	1
d__Bacteria;p__Abditibacteriota	H25 - H7	-0.81719	301293		0	1
d__Bacteria;p__Abditibacteriota	H25 - H8	-0.32394	305873		0	1
d__Bacteria;p__Abditibacteriota	H3 - H4	-0.52951	304204		0	1
d__Bacteria;p__Abditibacteriota	H3 - H5	-0.5267	304428		0	1
d__Bacteria;p__Abditibacteriota	H3 - H6	-0.50545	300410		0	1
d__Bacteria;p__Abditibacteriota	H3 - H7	-0.55362	297633		0	1
d__Bacteria;p__Abditibacteriota	H3 - H8	-0.06037	302268		0	1
d__Bacteria;p__Abditibacteriota	H4 - H5	0.00281	311922		0	1
d__Bacteria;p__Abditibacteriota	H4 - H6	0.02406	308001		0	1
d__Bacteria;p__Abditibacteriota	H4 - H7	-0.02411	305294		0	1
d__Bacteria;p__Abditibacteriota	H4 - H8	0.46914	309814		0	1
d__Bacteria;p__Abditibacteriota	H5 - H6	0.02125	308223		0	1
d__Bacteria;p__Abditibacteriota	H5 - H7	-0.02692	305517		0	1
d__Bacteria;p__Abditibacteriota	H5 - H8	0.46633	310035		0	1
d__Bacteria;p__Abditibacteriota	H6 - H7	-0.04817	301514		0	1
d__Bacteria;p__Abditibacteriota	H6 - H8	0.44508	306090		0	1
d__Bacteria;p__Abditibacteriota	H7 - H8	0.49325	303365		0	1
d__Bacteria;p__Actinobacteriota	H1 - H11	-1.00893	0.60256		-1.67442	0.98935
d__Bacteria;p__Actinobacteriota	H1 - H12	-0.05438	0.60325		-0.09014	1
d__Bacteria;p__Actinobacteriota	H1 - H13	-0.16195	0.60451		-0.26791	1
d__Bacteria;p__Actinobacteriota	H1 - H14	-1.50545	0.60235		-2.49931	0.63295
d__Bacteria;p__Actinobacteriota	H1 - H15	0.1955	0.60441		0.32346	1
d__Bacteria;p__Actinobacteriota	H1 - H16	-0.80528	0.60262		-1.33629	0.9995
d__Bacteria;p__Actinobacteriota	H1 - H17	-0.82435	0.603		-1.36709	0.9993
d__Bacteria;p__Actinobacteriota	H1 - H18	0.05763	0.74149		0.07773	1
d__Bacteria;p__Actinobacteriota	H1 - H2	0.39497	0.60487		0.65298	1
d__Bacteria;p__Actinobacteriota	H1 - H20	-1.05924	0.73746		-1.43634	0.99858
d__Bacteria;p__Actinobacteriota	H1 - H21	-0.6871	0.60312		-1.13924	0.99996
d__Bacteria;p__Actinobacteriota	H1 - H22	-0.62738	0.60311		-1.04024	0.99999
d__Bacteria;p__Actinobacteriota	H1 - H23	-0.327	0.60335		-0.54196	1
d__Bacteria;p__Actinobacteriota	H1 - H24	-1.01435	0.60244		-1.68372	0.98861
d__Bacteria;p__Actinobacteriota	H1 - H25	-0.18209	0.60322		-0.30186	1
d__Bacteria;p__Actinobacteriota	H1 - H3	-0.65849	0.60303		-1.09198	0.99998
d__Bacteria;p__Actinobacteriota	H1 - H4	-0.17685	0.60468		-0.29247	1
d__Bacteria;p__Actinobacteriota	H1 - H5	-0.59731	0.60372		-0.98938	1
d__Bacteria;p__Actinobacteriota	H1 - H6	-0.39328	0.60419		-0.65092	1
d__Bacteria;p__Actinobacteriota	H1 - H7	-0.90977	0.60339		-1.50775	0.99722
d__Bacteria;p__Actinobacteriota	H1 - H8	-1.25139	0.60252		-2.07692	0.89944
d__Bacteria;p__Actinobacteriota	H11 - H12	0.95455	0.60197		1.58571	0.9946
d__Bacteria;p__Actinobacteriota	H11 - H13	0.84698	0.60323		1.40407	0.99897
d__Bacteria;p__Actinobacteriota	H11 - H14	-0.49652	0.60107		-0.82606	1
d__Bacteria;p__Actinobacteriota	H11 - H15	1.20443	0.60313		1.99696	0.92931
d__Bacteria;p__Actinobacteriota	H11 - H16	0.20365	0.60134		0.33866	1
d__Bacteria;p__Actinobacteriota	H11 - H17	0.18458	0.60172		0.30675	1
d__Bacteria;p__Actinobacteriota	H11 - H18	1.06657	0.74045		1.44042	0.99852
d__Bacteria;p__Actinobacteriota	H11 - H2	1.4039	0.60359		2.3259	0.76128
d__Bacteria;p__Actinobacteriota	H11 - H20	-0.05031	0.73642		-0.06832	1
d__Bacteria;p__Actinobacteriota	H11 - H21	0.32184	0.60184		0.53475	1
d__Bacteria;p__Actinobacteriota	H11 - H22	0.38155	0.60183		0.63399	1
d__Bacteria;p__Actinobacteriota	H11 - H23	0.68194	0.60208		1.13264	0.99996
d__Bacteria;p__Actinobacteriota	H11 - H24	-0.00541	0.60116		-0.00901	1
d__Bacteria;p__Actinobacteriota	H11 - H25	0.82684	0.60195		1.37361	0.99925
d__Bacteria;p__Actinobacteriota	H11 - H3	0.35044	0.60175		0.58237	1
d__Bacteria;p__Actinobacteriota	H11 - H4	0.83208	0.6034		1.37898	0.99921
d__Bacteria;p__Actinobacteriota	H11 - H5	0.41162	0.60244		0.68325	1
d__Bacteria;p__Actinobacteriota	H11 - H6	0.61565	0.60292		1.02112	0.99999
d__Bacteria;p__Actinobacteriota	H11 - H7	0.09916	0.60212		0.16469	1
d__Bacteria;p__Actinobacteriota	H11 - H8	-0.24246	0.60124		-0.40326	1
d__Bacteria;p__Actinobacteriota	H12 - H13	-0.10758	0.60392		-0.17813	1
d__Bacteria;p__Actinobacteriota	H12 - H14	-1.45107	0.60176		-2.41137	0.70032
d__Bacteria;p__Actinobacteriota	H12 - H15	0.24988	0.60383		0.41383	1
d__Bacteria;p__Actinobacteriota	H12 - H16	-0.75091	0.60204		-1.24727	0.99983
d__Bacteria;p__Actinobacteriota	H12 - H17	-0.76997	0.60242		-1.27815	0.99975
d__Bacteria;p__Actinobacteriota	H12 - H18	0.11201	0.74102		0.15116	1
d__Bacteria;p__Actinobacteriota	H12 - H2	0.44934	0.60429		0.7436	1
d__Bacteria;p__Actinobacteriota	H12 - H20	-1.00486	0.73698		-1.36348	0.99933
d__Bacteria;p__Actinobacteriota	H12 - H21	-0.63272	0.60254		-1.05009	0.99999
d__Bacteria;p__Actinobacteriota	H12 - H22	-0.573	0.60253		-0.951	1
d__Bacteria;p__Actinobacteriota	H12 - H23	-0.27262	0.60277		-0.45228	1
d__Bacteria;p__Actinobacteriota	H12 - H24	-0.95997	0.60186		-1.595	0.99418
d__Bacteria;p__Actinobacteriota	H12 - H25	-0.12771	0.60264		-0.21192	1
d__Bacteria;p__Actinobacteriota	H12 - H3	-0.60411	0.60244		-1.00277	1
d__Bacteria;p__Actinobacteriota	H12 - H4	-0.12247	0.6041		-0.20274	1
d__Bacteria;p__Actinobacteriota	H12 - H5	-0.54293	0.60314		-0.90018	1
d__Bacteria;p__Actinobacteriota	H12 - H6	-0.3389	0.60361		-0.56146	1
d__Bacteria;p__Actinobacteriota	H12 - H7	-0.85539	0.60281		-1.419	0.9988
d__Bacteria;p__Actinobacteriota	H12 - H8	-1.19701	0.60194		-1.9886	0.93203
d__Bacteria;p__Actinobacteriota	H13 - H14	-1.34349	0.60302		-2.22794	0.82345
d__Bacteria;p__Actinobacteriota	H13 - H15	0.35746	0.60508		0.59076	1
d__Bacteria;p__Actinobacteriota	H13 - H16	-0.64333	0.6033		-1.06635	0.99999
d__Bacteria;p__Actinobacteriota	H13 - H17	-0.6624	0.60367		-1.09728	0.99998
d__Bacteria;p__Actinobacteriota	H13 - H18	0.21959	0.74204		0.29593	1
d__Bacteria;p__Actinobacteriota	H13 - H2	0.55692	0.60554		0.91971	1
d__Bacteria;p__Actinobacteriota	H13 - H20	-0.89729	0.73801		-1.21582	0.99988
d__Bacteria;p__Actinobacteriota	H13 - H21	-0.52514	0.60379		-0.86974	1
d__Bacteria;p__Actinobacteriota	H13 - H22	-0.46542	0.60378		-0.77084	1
d__Bacteria;p__Actinobacteriota	H13 - H23	-0.16504	0.60403		-0.27323	1
d__Bacteria;p__Actinobacteriota	H13 - H24	-0.85239	0.60312		-1.41331	0.99887
d__Bacteria;p__Actinobacteriota	H13 - H25	-0.02014	0.6039		-0.03334	1
d__Bacteria;p__Actinobacteriota	H13 - H3	-0.49654	0.6037		-0.82249	1
d__Bacteria;p__Actinobacteriota	H13 - H4	-0.0149	0.60535		-0.02461	1
d__Bacteria;p__Actinobacteriota	H13 - H5	-0.43535	0.60439		-0.72032	1
d__Bacteria;p__Actinobacteriota	H13 - H6	-0.23132	0.60486		-0.38244	1
d__Bacteria;p__Actinobacteriota	H13 - H7	-0.74782	0.60407		-1.23797	0.99985
d__Bacteria;p__Actinobacteriota	H13 - H8	-1.08943	0.60319		-1.80611	0.97449
d__Bacteria;p__Actinobacteriota	H14 - H15	1.70095	0.60292		2.82118	0.38146
d__Bacteria;p__Actinobacteriota	H14 - H16	0.70016	0.60113		1.16474	0.99994
d__Bacteria;p__Actinobacteriota	H14 - H17	0.6811	0.60151		1.13231	0.99996
d__Bacteria;p__Actinobacteriota	H14 - H18	1.56308	0.74028		2.11147	0.88432
d__Bacteria;p__Actinobacteriota	H14 - H2	1.90041	0.60338		3.1496	0.18338
d__Bacteria;p__Actinobacteriota	H14 - H20	0.44621	0.73624		0.60606	1
d__Bacteria;p__Actinobacteriota	H14 - H21	0.81835	0.60163		1.36022	0.99935
d__Bacteria;p__Actinobacteriota	H14 - H22	0.87807	0.60162		1.45951	0.99822
d__Bacteria;p__Actinobacteriota	H14 - H23	1.17845	0.60187		1.958	0.94135
d__Bacteria;p__Actinobacteriota	H14 - H24	0.4911	0.60095		0.8172	1
d__Bacteria;p__Actinobacteriota	H14 - H25	1.32336	0.60174		2.19923	0.83984
d__Bacteria;p__Actinobacteriota	H14 - H3	0.84696	0.60154		1.40799	0.99893
d__Bacteria;p__Actinobacteriota	H14 - H4	1.3286	0.60319		2.20261	0.83796
d__Bacteria;p__Actinobacteriota	H14 - H5	0.90814	0.60223		1.50795	0.99722
d__Bacteria;p__Actinobacteriota	H14 - H6	1.11217	0.60271		1.84529	0.96784
d__Bacteria;p__Actinobacteriota	H14 - H7	0.59568	0.60191		0.98965	1
d__Bacteria;p__Actinobacteriota	H14 - H8	0.25406	0.60103		0.42271	1
d__Bacteria;p__Actinobacteriota	H15 - H16	-1.00079	0.6032		-1.65913	0.99047
d__Bacteria;p__Actinobacteriota	H15 - H17	-1.01985	0.60357		-1.68969	0.98812
d__Bacteria;p__Actinobacteriota	H15 - H18	-0.13787	0.74196		-0.18582	1
d__Bacteria;p__Actinobacteriota	H15 - H2	0.19946	0.60544		0.32945	1
d__Bacteria;p__Actinobacteriota	H15 - H20	-1.25474	0.73793		-1.70035	0.98719
d__Bacteria;p__Actinobacteriota	H15 - H21	-0.8826	0.60369		-1.462	0.99818
d__Bacteria;p__Actinobacteriota	H15 - H22	-0.82288	0.60368		-1.3631	0.99933
d__Bacteria;p__Actinobacteriota	H15 - H23	-0.5225	0.60393		-0.86517	1
d__Bacteria;p__Actinobacteriota	H15 - H24	-1.20985	0.60302		-2.00632	0.92618
d__Bacteria;p__Actinobacteriota	H15 - H25	-0.37759	0.6038		-0.62536	1
d__Bacteria;p__Actinobacteriota	H15 - H3	-0.85399	0.6036		-1.41483	0.99885
d__Bacteria;p__Actinobacteriota	H15 - H4	-0.37235	0.60525		-0.6152	1
d__Bacteria;p__Actinobacteriota	H15 - H5	-0.79281	0.6043		-1.31196	0.99962
d__Bacteria;p__Actinobacteriota	H15 - H6	-0.58878	0.60477		-0.97357	1
d__Bacteria;p__Actinobacteriota	H15 - H7	-1.10527	0.60397		-1.83001	0.97057
d__Bacteria;p__Actinobacteriota	H15 - H8	-1.44689	0.6031		-2.39911	0.70938
d__Bacteria;p__Actinobacteriota	H16 - H17	-0.01907	0.60179		-0.03169	1
d__Bacteria;p__Actinobacteriota	H16 - H18	0.86292	0.74051		1.1653	0.99994
d__Bacteria;p__Actinobacteriota	H16 - H2	1.20025	0.60366		1.98829	0.93213
d__Bacteria;p__Actinobacteriota	H16 - H20	-0.25396	0.73647		-0.34483	1
d__Bacteria;p__Actinobacteriota	H16 - H21	0.11819	0.60191		0.19635	1
d__Bacteria;p__Actinobacteriota	H16 - H22	0.17791	0.6019		0.29557	1
d__Bacteria;p__Actinobacteriota	H16 - H23	0.47829	0.60214		0.79431	1
d__Bacteria;p__Actinobacteriota	H16 - H24	-0.20906	0.60123		-0.34773	1
d__Bacteria;p__Actinobacteriota	H16 - H25	0.62319	0.60201		1.03518	0.99999
d__Bacteria;p__Actinobacteriota	H16 - H3	0.14679	0.60181		0.24391	1
d__Bacteria;p__Actinobacteriota	H16 - H4	0.62843	0.60347		1.04136	0.99999
d__Bacteria;p__Actinobacteriota	H16 - H5	0.20797	0.60251		0.34518	1
d__Bacteria;p__Actinobacteriota	H16 - H6	0.412	0.60298		0.68327	1
d__Bacteria;p__Actinobacteriota	H16 - H7	-0.10449	0.60218		-0.17351	1
d__Bacteria;p__Actinobacteriota	H16 - H8	-0.44611	0.60131		-0.74189	1
d__Bacteria;p__Actinobacteriota	H17 - H18	0.88199	0.74081		1.19057	0.99992
d__Bacteria;p__Actinobacteriota	H17 - H2	1.21932	0.60403		2.01863	0.92191
d__Bacteria;p__Actinobacteriota	H17 - H20	-0.23489	0.73678		-0.31881	1
d__Bacteria;p__Actinobacteriota	H17 - H21	0.13726	0.60228		0.22789	1
d__Bacteria;p__Actinobacteriota	H17 - H22	0.19698	0.60227		0.32705	1
d__Bacteria;p__Actinobacteriota	H17 - H23	0.49736	0.60252		0.82546	1
d__Bacteria;p__Actinobacteriota	H17 - H24	-0.18999	0.60161		-0.31581	1
d__Bacteria;p__Actinobacteriota	H17 - H25	0.64226	0.60239		1.06619	0.99999
d__Bacteria;p__Actinobacteriota	H17 - H3	0.16586	0.60219		0.27543	1
d__Bacteria;p__Actinobacteriota	H17 - H4	0.6475	0.60384		1.0723	0.99999
d__Bacteria;p__Actinobacteriota	H17 - H5	0.22704	0.60289		0.37659	1
d__Bacteria;p__Actinobacteriota	H17 - H6	0.43107	0.60336		0.71446	1
d__Bacteria;p__Actinobacteriota	H17 - H7	-0.08542	0.60256		-0.14176	1
d__Bacteria;p__Actinobacteriota	H17 - H8	-0.42704	0.60168		-0.70974	1
d__Bacteria;p__Actinobacteriota	H18 - H2	0.33733	0.74234		0.45442	1
d__Bacteria;p__Actinobacteriota	H18 - H20	-1.11688	0.85384		-1.30806	0.99964
d__Bacteria;p__Actinobacteriota	H18 - H21	-0.74473	0.74091		-1.00515	1
d__Bacteria;p__Actinobacteriota	H18 - H22	-0.68501	0.7409		-0.92456	1
d__Bacteria;p__Actinobacteriota	H18 - H23	-0.38463	0.7411		-0.519	1
d__Bacteria;p__Actinobacteriota	H18 - H24	-1.07198	0.74036		-1.44791	0.99841
d__Bacteria;p__Actinobacteriota	H18 - H25	-0.23973	0.741		-0.32352	1
d__Bacteria;p__Actinobacteriota	H18 - H3	-0.71613	0.74084		-0.96665	1
d__Bacteria;p__Actinobacteriota	H18 - H4	-0.23448	0.74218		-0.31594	1
d__Bacteria;p__Actinobacteriota	H18 - H5	-0.65494	0.7414		-0.88339	1
d__Bacteria;p__Actinobacteriota	H18 - H6	-0.45091	0.74179		-0.60788	1
d__Bacteria;p__Actinobacteriota	H18 - H7	-0.9674	0.74114		-1.3053	0.99965
d__Bacteria;p__Actinobacteriota	H18 - H8	-1.30902	0.74042		-1.76794	0.97988
d__Bacteria;p__Actinobacteriota	H2 - H20	-1.45421	0.73831		-1.96965	0.93792
d__Bacteria;p__Actinobacteriota	H2 - H21	-1.08206	0.60415		-1.79104	0.97674
d__Bacteria;p__Actinobacteriota	H2 - H22	-1.02234	0.60414		-1.69222	0.9879
d__Bacteria;p__Actinobacteriota	H2 - H23	-0.72196	0.60439		-1.19453	0.99991
d__Bacteria;p__Actinobacteriota	H2 - H24	-1.40931	0.60348		-2.33531	0.75484
d__Bacteria;p__Actinobacteriota	H2 - H25	-0.57706	0.60426		-0.95498	1
d__Bacteria;p__Actinobacteriota	H2 - H3	-1.05346	0.60406		-1.74396	0.98278
d__Bacteria;p__Actinobacteriota	H2 - H4	-0.57182	0.60571		-0.94404	1
d__Bacteria;p__Actinobacteriota	H2 - H5	-0.99228	0.60476		-1.64079	0.99169
d__Bacteria;p__Actinobacteriota	H2 - H6	-0.78825	0.60523		-1.3024	0.99966
d__Bacteria;p__Actinobacteriota	H2 - H7	-1.30474	0.60443		-2.15863	0.86149
d__Bacteria;p__Actinobacteriota	H2 - H8	-1.64635	0.60356		-2.72776	0.45173
d__Bacteria;p__Actinobacteriota	H20 - H21	0.37214	0.73688		0.50503	1
d__Bacteria;p__Actinobacteriota	H20 - H22	0.43186	0.73687		0.58608	1
d__Bacteria;p__Actinobacteriota	H20 - H23	0.73224	0.73707		0.99346	1
d__Bacteria;p__Actinobacteriota	H20 - H24	0.04489	0.73632		0.06097	1
d__Bacteria;p__Actinobacteriota	H20 - H25	0.87715	0.73696		1.19022	0.99992
d__Bacteria;p__Actinobacteriota	H20 - H3	0.40075	0.7368		0.54391	1
d__Bacteria;p__Actinobacteriota	H20 - H4	0.88239	0.73815		1.1954	0.99991
d__Bacteria;p__Actinobacteriota	H20 - H5	0.46193	0.73737		0.62646	1
d__Bacteria;p__Actinobacteriota	H20 - H6	0.66596	0.73776		0.90269	1
d__Bacteria;p__Actinobacteriota	H20 - H7	0.14947	0.7371		0.20278	1
d__Bacteria;p__Actinobacteriota	H20 - H8	-0.19215	0.73639		-0.26093	1
d__Bacteria;p__Actinobacteriota	H21 - H22	0.05972	0.60239		0.09914	1
d__Bacteria;p__Actinobacteriota	H21 - H23	0.3601	0.60264		0.59754	1
d__Bacteria;p__Actinobacteriota	H21 - H24	-0.32725	0.60173		-0.54385	1
d__Bacteria;p__Actinobacteriota	H21 - H25	0.50501	0.60251		0.83817	1
d__Bacteria;p__Actinobacteriota	H21 - H3	0.02861	0.60231		0.04749	1
d__Bacteria;p__Actinobacteriota	H21 - H4	0.51025	0.60397		0.84483	1
d__Bacteria;p__Actinobacteriota	H21 - H5	0.08979	0.60301		0.1489	1
d__Bacteria;p__Actinobacteriota	H21 - H6	0.29382	0.60348		0.48687	1
d__Bacteria;p__Actinobacteriota	H21 - H7	-0.22267	0.60268		-0.36947	1
d__Bacteria;p__Actinobacteriota	H21 - H8	-0.56429	0.6018		-0.93767	1
d__Bacteria;p__Actinobacteriota	H22 - H23	0.30038	0.60263		0.49845	1
d__Bacteria;p__Actinobacteriota	H22 - H24	-0.38697	0.60172		-0.64311	1
d__Bacteria;p__Actinobacteriota	H22 - H25	0.44529	0.6025		0.73907	1
d__Bacteria;p__Actinobacteriota	H22 - H3	-0.03111	0.6023		-0.05166	1
d__Bacteria;p__Actinobacteriota	H22 - H4	0.45053	0.60396		0.74596	1
d__Bacteria;p__Actinobacteriota	H22 - H5	0.03007	0.603		0.04986	1
d__Bacteria;p__Actinobacteriota	H22 - H6	0.2341	0.60347		0.38792	1
d__Bacteria;p__Actinobacteriota	H22 - H7	-0.28239	0.60267		-0.46857	1
d__Bacteria;p__Actinobacteriota	H22 - H8	-0.62401	0.60179		-1.03692	0.99999
d__Bacteria;p__Actinobacteriota	H23 - H24	-0.68735	0.60196		-1.14185	0.99996
d__Bacteria;p__Actinobacteriota	H23 - H25	0.14491	0.60274		0.24041	1
d__Bacteria;p__Actinobacteriota	H23 - H3	-0.3315	0.60255		-0.55016	1
d__Bacteria;p__Actinobacteriota	H23 - H4	0.15015	0.6042		0.2485	1
d__Bacteria;p__Actinobacteriota	H23 - H5	-0.27031	0.60324		-0.4481	1
d__Bacteria;p__Actinobacteriota	H23 - H6	-0.06628	0.60371		-0.10979	1
d__Bacteria;p__Actinobacteriota	H23 - H7	-0.58277	0.60292		-0.96659	1
d__Bacteria;p__Actinobacteriota	H23 - H8	-0.92439	0.60204		-1.53543	0.99646
d__Bacteria;p__Actinobacteriota	H24 - H25	0.83226	0.60183		1.38287	0.99918
d__Bacteria;p__Actinobacteriota	H24 - H3	0.35585	0.60163		0.59148	1
d__Bacteria;p__Actinobacteriota	H24 - H4	0.8375	0.60329		1.38821	0.99913
d__Bacteria;p__Actinobacteriota	H24 - H5	0.41704	0.60233		0.69237	1
d__Bacteria;p__Actinobacteriota	H24 - H6	0.62107	0.6028		1.0303	0.99999
d__Bacteria;p__Actinobacteriota	H24 - H7	0.10458	0.602		0.17371	1
d__Bacteria;p__Actinobacteriota	H24 - H8	-0.23704	0.60113		-0.39433	1
d__Bacteria;p__Actinobacteriota	H25 - H3	-0.4764	0.60242		-0.79082	1
d__Bacteria;p__Actinobacteriota	H25 - H4	0.00524	0.60407		0.00868	1
d__Bacteria;p__Actinobacteriota	H25 - H5	-0.41522	0.60311		-0.68846	1
d__Bacteria;p__Actinobacteriota	H25 - H6	-0.21119	0.60358		-0.34989	1
d__Bacteria;p__Actinobacteriota	H25 - H7	-0.72768	0.60279		-1.2072	0.9999
d__Bacteria;p__Actinobacteriota	H25 - H8	-1.0693	0.60191		-1.77651	0.97876
d__Bacteria;p__Actinobacteriota	H3 - H4	0.48164	0.60387		0.79759	1
d__Bacteria;p__Actinobacteriota	H3 - H5	0.06118	0.60291		0.10148	1
d__Bacteria;p__Actinobacteriota	H3 - H6	0.26521	0.60339		0.43954	1
d__Bacteria;p__Actinobacteriota	H3 - H7	-0.25128	0.60259		-0.417	1
d__Bacteria;p__Actinobacteriota	H3 - H8	-0.5929	0.60171		-0.98535	1
d__Bacteria;p__Actinobacteriota	H4 - H5	-0.42046	0.60457		-0.69547	1
d__Bacteria;p__Actinobacteriota	H4 - H6	-0.21643	0.60504		-0.35771	1
d__Bacteria;p__Actinobacteriota	H4 - H7	-0.73292	0.60424		-1.21296	0.99989
d__Bacteria;p__Actinobacteriota	H4 - H8	-1.07454	0.60337		-1.7809	0.97816
d__Bacteria;p__Actinobacteriota	H5 - H6	0.20403	0.60408		0.33775	1
d__Bacteria;p__Actinobacteriota	H5 - H7	-0.31246	0.60328		-0.51794	1
d__Bacteria;p__Actinobacteriota	H5 - H8	-0.65408	0.60241		-1.08578	0.99998
d__Bacteria;p__Actinobacteriota	H6 - H7	-0.51649	0.60375		-0.85546	1
d__Bacteria;p__Actinobacteriota	H6 - H8	-0.85811	0.60288		-1.42335	0.99875
d__Bacteria;p__Actinobacteriota	H7 - H8	-0.34162	0.60208		-0.5674	1
d__Bacteria;p__Bacteroidota	H1 - H11	-0.06204	0.35167		-0.17641	1
d__Bacteria;p__Bacteroidota	H1 - H12	-0.0575	0.35135		-0.16365	1
d__Bacteria;p__Bacteroidota	H1 - H13	-0.65247	0.3516		-1.8557	0.96587
d__Bacteria;p__Bacteroidota	H1 - H14	0.62766	0.35357		1.77521	0.97893
d__Bacteria;p__Bacteroidota	H1 - H15	0.13251	0.35233		0.37609	1
d__Bacteria;p__Bacteroidota	H1 - H16	-0.44265	0.35105		-1.26093	0.99979
d__Bacteria;p__Bacteroidota	H1 - H17	-0.37801	0.3517		-1.0748	0.99998
d__Bacteria;p__Bacteroidota	H1 - H18	-0.29548	0.43144		-0.68486	1
d__Bacteria;p__Bacteroidota	H1 - H2	-0.6366	0.35108		-1.81326	0.97336
d__Bacteria;p__Bacteroidota	H1 - H20	0.22818	0.43167		0.52859	1
d__Bacteria;p__Bacteroidota	H1 - H21	-0.60896	0.35132		-1.73334	0.98395
d__Bacteria;p__Bacteroidota	H1 - H22	0.07431	0.35239		0.21087	1
d__Bacteria;p__Bacteroidota	H1 - H23	-0.02174	0.35195		-0.06176	1
d__Bacteria;p__Bacteroidota	H1 - H24	0.07084	0.35158		0.2015	1
d__Bacteria;p__Bacteroidota	H1 - H25	-0.51937	0.35097		-1.47984	0.99785
d__Bacteria;p__Bacteroidota	H1 - H3	-0.24104	0.35169		-0.68536	1
d__Bacteria;p__Bacteroidota	H1 - H4	-0.26581	0.35251		-0.75403	1
d__Bacteria;p__Bacteroidota	H1 - H5	-0.37435	0.35225		-1.06273	0.99999
d__Bacteria;p__Bacteroidota	H1 - H6	-0.33598	0.3524		-0.95342	1
d__Bacteria;p__Bacteroidota	H1 - H7	-0.14794	0.35312		-0.41894	1
d__Bacteria;p__Bacteroidota	H1 - H8	0.81952	0.35469		2.31052	0.77163
d__Bacteria;p__Bacteroidota	H11 - H12	0.00454	0.3511		0.01292	1
d__Bacteria;p__Bacteroidota	H11 - H13	-0.59043	0.35134		-1.68048	0.98887
d__Bacteria;p__Bacteroidota	H11 - H14	0.6897	0.35331		1.95208	0.94305
d__Bacteria;p__Bacteroidota	H11 - H15	0.19454	0.35207		0.55257	1
d__Bacteria;p__Bacteroidota	H11 - H16	-0.38061	0.35079		-1.085	0.99998
d__Bacteria;p__Bacteroidota	H11 - H17	-0.31597	0.35145		-0.89907	1
d__Bacteria;p__Bacteroidota	H11 - H18	-0.23344	0.43123		-0.54133	1
d__Bacteria;p__Bacteroidota	H11 - H2	-0.57457	0.35083		-1.63775	0.99188
d__Bacteria;p__Bacteroidota	H11 - H20	0.29022	0.43146		0.67263	1
d__Bacteria;p__Bacteroidota	H11 - H21	-0.54692	0.35107		-1.55789	0.99571
d__Bacteria;p__Bacteroidota	H11 - H22	0.13635	0.35214		0.3872	1
d__Bacteria;p__Bacteroidota	H11 - H23	0.0403	0.3517		0.11459	1
d__Bacteria;p__Bacteroidota	H11 - H24	0.13288	0.35132		0.37823	1
d__Bacteria;p__Bacteroidota	H11 - H25	-0.45734	0.35071		-1.30403	0.99966
d__Bacteria;p__Bacteroidota	H11 - H3	-0.179	0.35144		-0.50934	1
d__Bacteria;p__Bacteroidota	H11 - H4	-0.20377	0.35226		-0.57847	1
d__Bacteria;p__Bacteroidota	H11 - H5	-0.31231	0.35199		-0.88726	1
d__Bacteria;p__Bacteroidota	H11 - H6	-0.27395	0.35214		-0.77794	1
d__Bacteria;p__Bacteroidota	H11 - H7	-0.0859	0.35286		-0.24343	1
d__Bacteria;p__Bacteroidota	H11 - H8	0.88156	0.35444		2.48721	0.64243
d__Bacteria;p__Bacteroidota	H12 - H13	-0.59497	0.35103		-1.69491	0.98767
d__Bacteria;p__Bacteroidota	H12 - H14	0.68516	0.353		1.94095	0.94613
d__Bacteria;p__Bacteroidota	H12 - H15	0.19001	0.35176		0.54016	1
d__Bacteria;p__Bacteroidota	H12 - H16	-0.38515	0.35048		-1.09892	0.99998
d__Bacteria;p__Bacteroidota	H12 - H17	-0.32051	0.35113		-0.91279	1
d__Bacteria;p__Bacteroidota	H12 - H18	-0.23798	0.43098		-0.55218	1
d__Bacteria;p__Bacteroidota	H12 - H2	-0.5791	0.35051		-1.65217	0.99095
d__Bacteria;p__Bacteroidota	H12 - H20	0.28568	0.43121		0.66251	1
d__Bacteria;p__Bacteroidota	H12 - H21	-0.55146	0.35075		-1.57222	0.99516
d__Bacteria;p__Bacteroidota	H12 - H22	0.13181	0.35182		0.37464	1
d__Bacteria;p__Bacteroidota	H12 - H23	0.03576	0.35138		0.10178	1
d__Bacteria;p__Bacteroidota	H12 - H24	0.12834	0.35101		0.36564	1
d__Bacteria;p__Bacteroidota	H12 - H25	-0.46187	0.3504		-1.31815	0.99959
d__Bacteria;p__Bacteroidota	H12 - H3	-0.18354	0.35112		-0.52271	1
d__Bacteria;p__Bacteroidota	H12 - H4	-0.20831	0.35194		-0.59187	1
d__Bacteria;p__Bacteroidota	H12 - H5	-0.31685	0.35168		-0.90095	1
d__Bacteria;p__Bacteroidota	H12 - H6	-0.27848	0.35183		-0.79153	1
d__Bacteria;p__Bacteroidota	H12 - H7	-0.09044	0.35255		-0.25652	1
d__Bacteria;p__Bacteroidota	H12 - H8	0.87702	0.35413		2.47658	0.6507
d__Bacteria;p__Bacteroidota	H13 - H14	1.28012	0.35325		3.62386	0.04512
d__Bacteria;p__Bacteroidota	H13 - H15	0.78497	0.35201		2.23	0.82224
d__Bacteria;p__Bacteroidota	H13 - H16	0.20982	0.35073		0.59824	1
d__Bacteria;p__Bacteroidota	H13 - H17	0.27445	0.35138		0.78108	1
d__Bacteria;p__Bacteroidota	H13 - H18	0.35699	0.43118		0.82793	1
d__Bacteria;p__Bacteroidota	H13 - H2	0.01586	0.35076		0.04522	1
d__Bacteria;p__Bacteroidota	H13 - H20	0.88064	0.43141		2.04131	0.91362
d__Bacteria;p__Bacteroidota	H13 - H21	0.0435	0.351		0.12394	1
d__Bacteria;p__Bacteroidota	H13 - H22	0.72677	0.35207		2.06428	0.90464
d__Bacteria;p__Bacteroidota	H13 - H23	0.63073	0.35163		1.79372	0.97635
d__Bacteria;p__Bacteroidota	H13 - H24	0.72331	0.35126		2.05921	0.90667
d__Bacteria;p__Bacteroidota	H13 - H25	0.13309	0.35064		0.37956	1
d__Bacteria;p__Bacteroidota	H13 - H3	0.41143	0.35137		1.17092	0.99994
d__Bacteria;p__Bacteroidota	H13 - H4	0.38666	0.35219		1.09786	0.99998
d__Bacteria;p__Bacteroidota	H13 - H5	0.27812	0.35193		0.79027	1
d__Bacteria;p__Bacteroidota	H13 - H6	0.31648	0.35208		0.8989	1
d__Bacteria;p__Bacteroidota	H13 - H7	0.50453	0.3528		1.43008	0.99866
d__Bacteria;p__Bacteroidota	H13 - H8	1.47199	0.35437		4.15379	0.00625
d__Bacteria;p__Bacteroidota	H14 - H15	-0.49515	0.35397		-1.39885	0.99903
d__Bacteria;p__Bacteroidota	H14 - H16	-1.07031	0.3527		-3.03461	0.24269
d__Bacteria;p__Bacteroidota	H14 - H17	-1.00567	0.35335		-2.8461	0.36354
d__Bacteria;p__Bacteroidota	H14 - H18	-0.92314	0.43279		-2.13301	0.87421
d__Bacteria;p__Bacteroidota	H14 - H2	-1.26426	0.35273		-3.58419	0.05146
d__Bacteria;p__Bacteroidota	H14 - H20	-0.39948	0.43302		-0.92255	1
d__Bacteria;p__Bacteroidota	H14 - H21	-1.23662	0.35297		-3.50344	0.06674
d__Bacteria;p__Bacteroidota	H14 - H22	-0.55335	0.35404		-1.56297	0.99552
d__Bacteria;p__Bacteroidota	H14 - H23	-0.64939	0.3536		-1.83652	0.96943
d__Bacteria;p__Bacteroidota	H14 - H24	-0.55682	0.35323		-1.57637	0.99499
d__Bacteria;p__Bacteroidota	H14 - H25	-1.14703	0.35262		-3.2529	0.13964
d__Bacteria;p__Bacteroidota	H14 - H3	-0.8687	0.35334		-2.45852	0.66465
d__Bacteria;p__Bacteroidota	H14 - H4	-0.89347	0.35416		-2.52279	0.61444
d__Bacteria;p__Bacteroidota	H14 - H5	-1.00201	0.3539		-2.83137	0.37409
d__Bacteria;p__Bacteroidota	H14 - H6	-0.96364	0.35404		-2.72182	0.45633
d__Bacteria;p__Bacteroidota	H14 - H7	-0.7756	0.35476		-2.18625	0.84696
d__Bacteria;p__Bacteroidota	H14 - H8	0.19186	0.35633		0.53844	1
d__Bacteria;p__Bacteroidota	H15 - H16	-0.57515	0.35145		-1.6365	0.99195
d__Bacteria;p__Bacteroidota	H15 - H17	-0.51052	0.35211		-1.44989	0.99838
d__Bacteria;p__Bacteroidota	H15 - H18	-0.42798	0.43177		-0.99123	1
d__Bacteria;p__Bacteroidota	H15 - H2	-0.76911	0.35149		-2.18816	0.84593
d__Bacteria;p__Bacteroidota	H15 - H20	0.09567	0.432		0.22146	1
d__Bacteria;p__Bacteroidota	H15 - H21	-0.74147	0.35173		-2.10807	0.88587
d__Bacteria;p__Bacteroidota	H15 - H22	-0.0582	0.3528		-0.16496	1
d__Bacteria;p__Bacteroidota	H15 - H23	-0.15424	0.35236		-0.43774	1
d__Bacteria;p__Bacteroidota	H15 - H24	-0.06166	0.35198		-0.17519	1
d__Bacteria;p__Bacteroidota	H15 - H25	-0.65188	0.35137		-1.85524	0.96596
d__Bacteria;p__Bacteroidota	H15 - H3	-0.37354	0.3521		-1.06091	0.99999
d__Bacteria;p__Bacteroidota	H15 - H4	-0.39831	0.35292		-1.12863	0.99997
d__Bacteria;p__Bacteroidota	H15 - H5	-0.50685	0.35265		-1.43725	0.99857
d__Bacteria;p__Bacteroidota	H15 - H6	-0.46849	0.3528		-1.32791	0.99955
d__Bacteria;p__Bacteroidota	H15 - H7	-0.28044	0.35352		-0.79328	1
d__Bacteria;p__Bacteroidota	H15 - H8	0.68701	0.35509		1.93475	0.9478
d__Bacteria;p__Bacteroidota	H16 - H17	0.06464	0.35083		0.18424	1
d__Bacteria;p__Bacteroidota	H16 - H18	0.14717	0.43073		0.34167	1
d__Bacteria;p__Bacteroidota	H16 - H2	-0.19396	0.35021		-0.55383	1
d__Bacteria;p__Bacteroidota	H16 - H20	0.67083	0.43096		1.55658	0.99575
d__Bacteria;p__Bacteroidota	H16 - H21	-0.16631	0.35045		-0.47457	1
d__Bacteria;p__Bacteroidota	H16 - H22	0.51696	0.35152		1.47063	0.99802
d__Bacteria;p__Bacteroidota	H16 - H23	0.42091	0.35108		1.19891	0.99991
d__Bacteria;p__Bacteroidota	H16 - H24	0.51349	0.3507		1.46417	0.99814
d__Bacteria;p__Bacteroidota	H16 - H25	-0.07673	0.35009		-0.21916	1
d__Bacteria;p__Bacteroidota	H16 - H3	0.20161	0.35082		0.57469	1
d__Bacteria;p__Bacteroidota	H16 - H4	0.17684	0.35164		0.5029	1
d__Bacteria;p__Bacteroidota	H16 - H5	0.0683	0.35138		0.19438	1
d__Bacteria;p__Bacteroidota	H16 - H6	0.10667	0.35153		0.30343	1
d__Bacteria;p__Bacteroidota	H16 - H7	0.29471	0.35225		0.83666	1
d__Bacteria;p__Bacteroidota	H16 - H8	1.26217	0.35382		3.56721	0.0544
d__Bacteria;p__Bacteroidota	H17 - H18	0.08253	0.43126		0.19137	1
d__Bacteria;p__Bacteroidota	H17 - H2	-0.25859	0.35086		-0.73702	1
d__Bacteria;p__Bacteroidota	H17 - H20	0.60619	0.43149		1.40486	0.99896
d__Bacteria;p__Bacteroidota	H17 - H21	-0.23095	0.3511		-0.65779	1
d__Bacteria;p__Bacteroidota	H17 - H22	0.45232	0.35217		1.28437	0.99973
d__Bacteria;p__Bacteroidota	H17 - H23	0.35628	0.35173		1.01291	0.99999
d__Bacteria;p__Bacteroidota	H17 - H24	0.44885	0.35136		1.27749	0.99975
d__Bacteria;p__Bacteroidota	H17 - H25	-0.14136	0.35075		-0.40303	1
d__Bacteria;p__Bacteroidota	H17 - H3	0.13697	0.35147		0.38971	1
d__Bacteria;p__Bacteroidota	H17 - H4	0.1122	0.35229		0.31849	1
d__Bacteria;p__Bacteroidota	H17 - H5	0.00366	0.35203		0.01041	1
d__Bacteria;p__Bacteroidota	H17 - H6	0.04203	0.35218		0.11934	1
d__Bacteria;p__Bacteroidota	H17 - H7	0.23007	0.3529		0.65195	1
d__Bacteria;p__Bacteroidota	H17 - H8	1.19753	0.35447		3.37835	0.09778
d__Bacteria;p__Bacteroidota	H18 - H2	-0.34113	0.43076		-0.79192	1
d__Bacteria;p__Bacteroidota	H18 - H20	0.52366	0.49863		1.05019	0.99999
d__Bacteria;p__Bacteroidota	H18 - H21	-0.31348	0.43095		-0.72742	1
d__Bacteria;p__Bacteroidota	H18 - H22	0.36979	0.43183		0.85633	1
d__Bacteria;p__Bacteroidota	H18 - H23	0.27374	0.43147		0.63445	1
d__Bacteria;p__Bacteroidota	H18 - H24	0.36632	0.43116		0.84962	1
d__Bacteria;p__Bacteroidota	H18 - H25	-0.2239	0.43066		-0.51988	1
d__Bacteria;p__Bacteroidota	H18 - H3	0.05444	0.43126		0.12624	1
d__Bacteria;p__Bacteroidota	H18 - H4	0.02967	0.43192		0.0687	1
d__Bacteria;p__Bacteroidota	H18 - H5	-0.07887	0.43171		-0.18269	1
d__Bacteria;p__Bacteroidota	H18 - H6	-0.0405	0.43183		-0.0938	1
d__Bacteria;p__Bacteroidota	H18 - H7	0.14754	0.43242		0.3412	1
d__Bacteria;p__Bacteroidota	H18 - H8	1.115	0.4337		2.57088	0.57616
d__Bacteria;p__Bacteroidota	H2 - H20	0.86478	0.43099		2.00651	0.92611
d__Bacteria;p__Bacteroidota	H2 - H21	0.02764	0.35048		0.07887	1
d__Bacteria;p__Bacteroidota	H2 - H22	0.71091	0.35156		2.0222	0.92065
d__Bacteria;p__Bacteroidota	H2 - H23	0.61487	0.35111		1.75119	0.98194
d__Bacteria;p__Bacteroidota	H2 - H24	0.70745	0.35074		2.01703	0.92248
d__Bacteria;p__Bacteroidota	H2 - H25	0.11723	0.35013		0.33483	1
d__Bacteria;p__Bacteroidota	H2 - H3	0.39557	0.35085		1.12745	0.99997
d__Bacteria;p__Bacteroidota	H2 - H4	0.3708	0.35168		1.05437	0.99999
d__Bacteria;p__Bacteroidota	H2 - H5	0.26226	0.35141		0.7463	1
d__Bacteria;p__Bacteroidota	H2 - H6	0.30062	0.35156		0.85511	1
d__Bacteria;p__Bacteroidota	H2 - H7	0.48867	0.35228		1.38715	0.99914
d__Bacteria;p__Bacteroidota	H2 - H8	1.45612	0.35386		4.115	0.00732
d__Bacteria;p__Bacteroidota	H20 - H21	-0.83714	0.43119		-1.94148	0.94599
d__Bacteria;p__Bacteroidota	H20 - H22	-0.15387	0.43206		-0.35613	1
d__Bacteria;p__Bacteroidota	H20 - H23	-0.24991	0.4317		-0.57891	1
d__Bacteria;p__Bacteroidota	H20 - H24	-0.15734	0.43139		-0.36472	1
d__Bacteria;p__Bacteroidota	H20 - H25	-0.74755	0.4309		-1.73488	0.98379
d__Bacteria;p__Bacteroidota	H20 - H3	-0.46922	0.43149		-1.08744	0.99998
d__Bacteria;p__Bacteroidota	H20 - H4	-0.49399	0.43216		-1.14308	0.99996
d__Bacteria;p__Bacteroidota	H20 - H5	-0.60253	0.43194		-1.39493	0.99906
d__Bacteria;p__Bacteroidota	H20 - H6	-0.56416	0.43206		-1.30575	0.99965
d__Bacteria;p__Bacteroidota	H20 - H7	-0.37612	0.43265		-0.86933	1
d__Bacteria;p__Bacteroidota	H20 - H8	0.59134	0.43393		1.36274	0.99933
d__Bacteria;p__Bacteroidota	H21 - H22	0.68327	0.3518		1.94224	0.94578
d__Bacteria;p__Bacteroidota	H21 - H23	0.58723	0.35136		1.67132	0.98958
d__Bacteria;p__Bacteroidota	H21 - H24	0.6798	0.35098		1.93688	0.94723
d__Bacteria;p__Bacteroidota	H21 - H25	0.08959	0.35037		0.2557	1
d__Bacteria;p__Bacteroidota	H21 - H3	0.36792	0.35109		1.04794	0.99999
d__Bacteria;p__Bacteroidota	H21 - H4	0.34315	0.35192		0.9751	1
d__Bacteria;p__Bacteroidota	H21 - H5	0.23461	0.35165		0.66718	1
d__Bacteria;p__Bacteroidota	H21 - H6	0.27298	0.3518		0.77595	1
d__Bacteria;p__Bacteroidota	H21 - H7	0.46103	0.35252		1.30779	0.99964
d__Bacteria;p__Bacteroidota	H21 - H8	1.42848	0.3541		4.03415	0.0101
d__Bacteria;p__Bacteroidota	H22 - H23	-0.09604	0.35243		-0.27252	1
d__Bacteria;p__Bacteroidota	H22 - H24	-0.00347	0.35205		-0.00984	1
d__Bacteria;p__Bacteroidota	H22 - H25	-0.59368	0.35144		-1.68929	0.98815
d__Bacteria;p__Bacteroidota	H22 - H3	-0.31535	0.35216		-0.89545	1
d__Bacteria;p__Bacteroidota	H22 - H4	-0.34012	0.35298		-0.96355	1
d__Bacteria;p__Bacteroidota	H22 - H5	-0.44866	0.35272		-1.27199	0.99976
d__Bacteria;p__Bacteroidota	H22 - H6	-0.41029	0.35287		-1.16273	0.99994
d__Bacteria;p__Bacteroidota	H22 - H7	-0.22225	0.35359		-0.62854	1
d__Bacteria;p__Bacteroidota	H22 - H8	0.74521	0.35516		2.09825	0.89027
d__Bacteria;p__Bacteroidota	H23 - H24	0.09258	0.35161		0.2633	1
d__Bacteria;p__Bacteroidota	H23 - H25	-0.49764	0.351		-1.41778	0.99882
d__Bacteria;p__Bacteroidota	H23 - H3	-0.2193	0.35172		-0.6235	1
d__Bacteria;p__Bacteroidota	H23 - H4	-0.24407	0.35255		-0.69231	1
d__Bacteria;p__Bacteroidota	H23 - H5	-0.35261	0.35228		-1.00094	1
d__Bacteria;p__Bacteroidota	H23 - H6	-0.31425	0.35243		-0.89166	1
d__Bacteria;p__Bacteroidota	H23 - H7	-0.1262	0.35315		-0.35736	1
d__Bacteria;p__Bacteroidota	H23 - H8	0.84126	0.35472		2.37159	0.72936
d__Bacteria;p__Bacteroidota	H24 - H25	-0.59022	0.35062		-1.68334	0.98864
d__Bacteria;p__Bacteroidota	H24 - H3	-0.31188	0.35135		-0.88767	1
d__Bacteria;p__Bacteroidota	H24 - H4	-0.33665	0.35217		-0.95593	1
d__Bacteria;p__Bacteroidota	H24 - H5	-0.44519	0.35191		-1.26508	0.99978
d__Bacteria;p__Bacteroidota	H24 - H6	-0.40683	0.35205		-1.15558	0.99995
d__Bacteria;p__Bacteroidota	H24 - H7	-0.21878	0.35278		-0.62016	1
d__Bacteria;p__Bacteroidota	H24 - H8	0.74868	0.35435		2.11282	0.8837
d__Bacteria;p__Bacteroidota	H25 - H3	0.27834	0.35074		0.79358	1
d__Bacteria;p__Bacteroidota	H25 - H4	0.25357	0.35156		0.72126	1
d__Bacteria;p__Bacteroidota	H25 - H5	0.14503	0.3513		0.41283	1
d__Bacteria;p__Bacteroidota	H25 - H6	0.18339	0.35144		0.52182	1
d__Bacteria;p__Bacteroidota	H25 - H7	0.37144	0.35217		1.05472	0.99999
d__Bacteria;p__Bacteroidota	H25 - H8	1.33889	0.35374		3.78493	0.02581
d__Bacteria;p__Bacteroidota	H3 - H4	-0.02477	0.35228		-0.07031	1
d__Bacteria;p__Bacteroidota	H3 - H5	-0.13331	0.35202		-0.3787	1
d__Bacteria;p__Bacteroidota	H3 - H6	-0.09495	0.35217		-0.2696	1
d__Bacteria;p__Bacteroidota	H3 - H7	0.0931	0.35289		0.26382	1
d__Bacteria;p__Bacteroidota	H3 - H8	1.06056	0.35446		2.99201	0.26753
d__Bacteria;p__Bacteroidota	H4 - H5	-0.10854	0.35284		-0.30762	1
d__Bacteria;p__Bacteroidota	H4 - H6	-0.07018	0.35299		-0.19881	1
d__Bacteria;p__Bacteroidota	H4 - H7	0.11787	0.35371		0.33324	1
d__Bacteria;p__Bacteroidota	H4 - H8	1.08533	0.35528		3.05487	0.23142
d__Bacteria;p__Bacteroidota	H5 - H6	0.03836	0.35273		0.10876	1
d__Bacteria;p__Bacteroidota	H5 - H7	0.22641	0.35345		0.64058	1
d__Bacteria;p__Bacteroidota	H5 - H8	1.19387	0.35502		3.36285	0.10233
d__Bacteria;p__Bacteroidota	H6 - H7	0.18805	0.35359		0.53182	1
d__Bacteria;p__Bacteroidota	H6 - H8	1.1555	0.35516		3.25344	0.13943
d__Bacteria;p__Bacteroidota	H7 - H8	0.96746	0.35588		2.7185	0.45891
d__Bacteria;p__Cyanobacteria	H1 - H11	-27.3309	49252.6		-0.00055	1
d__Bacteria;p__Cyanobacteria	H1 - H12	0.31089	69597.8		0	1
d__Bacteria;p__Cyanobacteria	H1 - H13	-0.38759	68340.3		-1e-05	1
d__Bacteria;p__Cyanobacteria	H1 - H14	0.05689	68462.6		0	1
d__Bacteria;p__Cyanobacteria	H1 - H15	0.06862	67347.2		0	1
d__Bacteria;p__Cyanobacteria	H1 - H16	0.19308	69602		0	1
d__Bacteria;p__Cyanobacteria	H1 - H17	-0.22686	69199.1		0	1
d__Bacteria;p__Cyanobacteria	H1 - H18	-0.4275	85308.1		-1e-05	1
d__Bacteria;p__Cyanobacteria	H1 - H2	-0.02871	69507.1		0	1
d__Bacteria;p__Cyanobacteria	H1 - H20	-25.7561	49252.6		-0.00052	1
d__Bacteria;p__Cyanobacteria	H1 - H21	-0.2132	69513.8		0	1
d__Bacteria;p__Cyanobacteria	H1 - H22	-0.1243	69150		0	1
d__Bacteria;p__Cyanobacteria	H1 - H23	-26.7355	49252.6		-0.00054	1
d__Bacteria;p__Cyanobacteria	H1 - H24	0.33377	68629.7		0	1
d__Bacteria;p__Cyanobacteria	H1 - H25	-27.1399	49252.6		-0.00055	1
d__Bacteria;p__Cyanobacteria	H1 - H3	-0.01016	67930		0	1
d__Bacteria;p__Cyanobacteria	H1 - H4	-0.53967	69602		-1e-05	1
d__Bacteria;p__Cyanobacteria	H1 - H5	-0.53686	69650.9		-1e-05	1
d__Bacteria;p__Cyanobacteria	H1 - H6	-0.51561	68776.8		-1e-05	1
d__Bacteria;p__Cyanobacteria	H1 - H7	-0.56378	68173		-1e-05	1
d__Bacteria;p__Cyanobacteria	H1 - H8	-27.2217	49252.6		-0.00055	1
d__Bacteria;p__Cyanobacteria	H11 - H12	27.6417	49173.5		0.00056	1
d__Bacteria;p__Cyanobacteria	H11 - H13	26.9433	47376.9		0.00057	1
d__Bacteria;p__Cyanobacteria	H11 - H14	27.3878	47553.2		0.00058	1
d__Bacteria;p__Cyanobacteria	H11 - H15	27.3995	45932.8		0.0006	1
d__Bacteria;p__Cyanobacteria	H11 - H16	27.5239	49179.5		0.00056	1
d__Bacteria;p__Cyanobacteria	H11 - H17	27.104	48607.6		0.00056	1
d__Bacteria;p__Cyanobacteria	H11 - H18	26.9034	69653.8		0.00039	1
d__Bacteria;p__Cyanobacteria	H11 - H2	27.3022	49045		0.00056	1
d__Bacteria;p__Cyanobacteria	H11 - H20	1.57478	1.76593		0.89176	1
d__Bacteria;p__Cyanobacteria	H11 - H21	27.1177	49054.6		0.00055	1
d__Bacteria;p__Cyanobacteria	H11 - H22	27.2066	48537.7		0.00056	1
d__Bacteria;p__Cyanobacteria	H11 - H23	0.59537	1.42932		0.41654	1
d__Bacteria;p__Cyanobacteria	H11 - H24	27.6646	47793.4		0.00058	1
d__Bacteria;p__Cyanobacteria	H11 - H25	0.191	1.42653		0.13389	1
d__Bacteria;p__Cyanobacteria	H11 - H3	27.3207	46783.2		0.00058	1
d__Bacteria;p__Cyanobacteria	H11 - H4	26.7912	49179.5		0.00054	1
d__Bacteria;p__Cyanobacteria	H11 - H5	26.794	49248.6		0.00054	1
d__Bacteria;p__Cyanobacteria	H11 - H6	26.8152	48004.4		0.00056	1
d__Bacteria;p__Cyanobacteria	H11 - H7	26.7671	47135.4		0.00057	1
d__Bacteria;p__Cyanobacteria	H11 - H8	0.1092	1.42728		0.07651	1
d__Bacteria;p__Cyanobacteria	H12 - H13	-0.69849	68283.3		-1e-05	1
d__Bacteria;p__Cyanobacteria	H12 - H14	-0.25401	68405.7		0	1
d__Bacteria;p__Cyanobacteria	H12 - H15	-0.24228	67289.4		0	1
d__Bacteria;p__Cyanobacteria	H12 - H16	-0.11781	69546.1		0	1
d__Bacteria;p__Cyanobacteria	H12 - H17	-0.53775	69142.9		-1e-05	1
d__Bacteria;p__Cyanobacteria	H12 - H18	-0.7384	85262.5		-1e-05	1
d__Bacteria;p__Cyanobacteria	H12 - H2	-0.33961	69451.1		0	1
d__Bacteria;p__Cyanobacteria	H12 - H20	-26.067	49173.5		-0.00053	1
d__Bacteria;p__Cyanobacteria	H12 - H21	-0.52409	69457.8		-1e-05	1
d__Bacteria;p__Cyanobacteria	H12 - H22	-0.43519	69093.7		-1e-05	1
d__Bacteria;p__Cyanobacteria	H12 - H23	-27.0464	49173.5		-0.00055	1
d__Bacteria;p__Cyanobacteria	H12 - H24	0.02288	68572.9		0	1
d__Bacteria;p__Cyanobacteria	H12 - H25	-27.4507	49173.5		-0.00056	1
d__Bacteria;p__Cyanobacteria	H12 - H3	-0.32105	67872.7		0	1
d__Bacteria;p__Cyanobacteria	H12 - H4	-0.85056	69546.1		-1e-05	1
d__Bacteria;p__Cyanobacteria	H12 - H5	-0.84775	69595		-1e-05	1
d__Bacteria;p__Cyanobacteria	H12 - H6	-0.8265	68720.1		-1e-05	1
d__Bacteria;p__Cyanobacteria	H12 - H7	-0.87467	68115.9		-1e-05	1
d__Bacteria;p__Cyanobacteria	H12 - H8	-27.5326	49173.5		-0.00056	1
d__Bacteria;p__Cyanobacteria	H13 - H14	0.44448	67125.9		1e-05	1
d__Bacteria;p__Cyanobacteria	H13 - H15	0.45621	65987.8		1e-05	1
d__Bacteria;p__Cyanobacteria	H13 - H16	0.58067	68287.6		1e-05	1
d__Bacteria;p__Cyanobacteria	H13 - H17	0.16074	67876.9		0	1
d__Bacteria;p__Cyanobacteria	H13 - H18	-0.03991	84239.1		0	1
d__Bacteria;p__Cyanobacteria	H13 - H2	0.35888	68190.8		1e-05	1
d__Bacteria;p__Cyanobacteria	H13 - H20	-25.3685	47376.9		-0.00054	1
d__Bacteria;p__Cyanobacteria	H13 - H21	0.1744	68197.7		0	1
d__Bacteria;p__Cyanobacteria	H13 - H22	0.26329	67826.8		0	1
d__Bacteria;p__Cyanobacteria	H13 - H23	-26.3479	47376.9		-0.00056	1
d__Bacteria;p__Cyanobacteria	H13 - H24	0.72136	67296.2		1e-05	1
d__Bacteria;p__Cyanobacteria	H13 - H25	-26.7523	47376.9		-0.00056	1
d__Bacteria;p__Cyanobacteria	H13 - H3	0.37744	66582.6		1e-05	1
d__Bacteria;p__Cyanobacteria	H13 - H4	-0.15207	68287.6		0	1
d__Bacteria;p__Cyanobacteria	H13 - H5	-0.14926	68337.4		0	1
d__Bacteria;p__Cyanobacteria	H13 - H6	-0.12801	67446.2		0	1
d__Bacteria;p__Cyanobacteria	H13 - H7	-0.17618	66830.5		0	1
d__Bacteria;p__Cyanobacteria	H13 - H8	-26.8341	47376.9		-0.00057	1
d__Bacteria;p__Cyanobacteria	H14 - H15	0.01173	66114.5		0	1
d__Bacteria;p__Cyanobacteria	H14 - H16	0.13619	68410		0	1
d__Bacteria;p__Cyanobacteria	H14 - H17	-0.28375	68000.1		0	1
d__Bacteria;p__Cyanobacteria	H14 - H18	-0.48439	84338.4		-1e-05	1
d__Bacteria;p__Cyanobacteria	H14 - H2	-0.0856	68313.4		0	1
d__Bacteria;p__Cyanobacteria	H14 - H20	-25.813	47553.2		-0.00054	1
d__Bacteria;p__Cyanobacteria	H14 - H21	-0.27008	68320.3		0	1
d__Bacteria;p__Cyanobacteria	H14 - H22	-0.18119	67950.1		0	1
d__Bacteria;p__Cyanobacteria	H14 - H23	-26.7924	47553.2		-0.00056	1
d__Bacteria;p__Cyanobacteria	H14 - H24	0.27688	67420.5		0	1
d__Bacteria;p__Cyanobacteria	H14 - H25	-27.1967	47553.2		-0.00057	1
d__Bacteria;p__Cyanobacteria	H14 - H3	-0.06704	66708.1		0	1
d__Bacteria;p__Cyanobacteria	H14 - H4	-0.59656	68410		-1e-05	1
d__Bacteria;p__Cyanobacteria	H14 - H5	-0.59375	68459.8		-1e-05	1
d__Bacteria;p__Cyanobacteria	H14 - H6	-0.5725	67570.2		-1e-05	1
d__Bacteria;p__Cyanobacteria	H14 - H7	-0.62066	66955.6		-1e-05	1
d__Bacteria;p__Cyanobacteria	H14 - H8	-27.2785	47553.2		-0.00057	1
d__Bacteria;p__Cyanobacteria	H15 - H16	0.12446	67293.7		0	1
d__Bacteria;p__Cyanobacteria	H15 - H17	-0.29548	66876.9		0	1
d__Bacteria;p__Cyanobacteria	H15 - H18	-0.49612	83435.5		-1e-05	1
d__Bacteria;p__Cyanobacteria	H15 - H2	-0.09733	67195.5		0	1
d__Bacteria;p__Cyanobacteria	H15 - H20	-25.8247	45932.8		-0.00056	1
d__Bacteria;p__Cyanobacteria	H15 - H21	-0.28181	67202.5		0	1
d__Bacteria;p__Cyanobacteria	H15 - H22	-0.19292	66826.1		0	1
d__Bacteria;p__Cyanobacteria	H15 - H23	-26.8041	45932.8		-0.00058	1
d__Bacteria;p__Cyanobacteria	H15 - H24	0.26515	66287.5		0	1
d__Bacteria;p__Cyanobacteria	H15 - H25	-27.2085	45932.8		-0.00059	1
d__Bacteria;p__Cyanobacteria	H15 - H3	-0.07877	65562.8		0	1
d__Bacteria;p__Cyanobacteria	H15 - H4	-0.60828	67293.7		-1e-05	1
d__Bacteria;p__Cyanobacteria	H15 - H5	-0.60548	67344.3		-1e-05	1
d__Bacteria;p__Cyanobacteria	H15 - H6	-0.58423	66439.8		-1e-05	1
d__Bacteria;p__Cyanobacteria	H15 - H7	-0.63239	65814.6		-1e-05	1
d__Bacteria;p__Cyanobacteria	H15 - H8	-27.2903	45932.8		-0.00059	1
d__Bacteria;p__Cyanobacteria	H16 - H17	-0.41994	69147.1		-1e-05	1
d__Bacteria;p__Cyanobacteria	H16 - H18	-0.62058	85265.9		-1e-05	1
d__Bacteria;p__Cyanobacteria	H16 - H2	-0.22179	69455.3		0	1
d__Bacteria;p__Cyanobacteria	H16 - H20	-25.9492	49179.5		-0.00053	1
d__Bacteria;p__Cyanobacteria	H16 - H21	-0.40628	69462		-1e-05	1
d__Bacteria;p__Cyanobacteria	H16 - H22	-0.31738	69098		0	1
d__Bacteria;p__Cyanobacteria	H16 - H23	-26.9286	49179.5		-0.00055	1
d__Bacteria;p__Cyanobacteria	H16 - H24	0.14069	68577.2		0	1
d__Bacteria;p__Cyanobacteria	H16 - H25	-27.3329	49179.5		-0.00056	1
d__Bacteria;p__Cyanobacteria	H16 - H3	-0.20324	67877		0	1
d__Bacteria;p__Cyanobacteria	H16 - H4	-0.73275	69550.3		-1e-05	1
d__Bacteria;p__Cyanobacteria	H16 - H5	-0.72994	69599.2		-1e-05	1
d__Bacteria;p__Cyanobacteria	H16 - H6	-0.70869	68724.4		-1e-05	1
d__Bacteria;p__Cyanobacteria	H16 - H7	-0.75685	68120.2		-1e-05	1
d__Bacteria;p__Cyanobacteria	H16 - H8	-27.4147	49179.5		-0.00056	1
d__Bacteria;p__Cyanobacteria	H17 - H18	-0.20065	84937.4		0	1
d__Bacteria;p__Cyanobacteria	H17 - H2	0.19814	69051.5		0	1
d__Bacteria;p__Cyanobacteria	H17 - H20	-25.5292	48607.6		-0.00053	1
d__Bacteria;p__Cyanobacteria	H17 - H21	0.01366	69058.3		0	1
d__Bacteria;p__Cyanobacteria	H17 - H22	0.10256	68692.1		0	1
d__Bacteria;p__Cyanobacteria	H17 - H23	-26.5086	48607.6		-0.00055	1
d__Bacteria;p__Cyanobacteria	H17 - H24	0.56063	68168.3		1e-05	1
d__Bacteria;p__Cyanobacteria	H17 - H25	-26.913	48607.6		-0.00055	1
d__Bacteria;p__Cyanobacteria	H17 - H3	0.2167	67463.8		0	1
d__Bacteria;p__Cyanobacteria	H17 - H4	-0.31281	69147.1		0	1
d__Bacteria;p__Cyanobacteria	H17 - H5	-0.31	69196.3		0	1
d__Bacteria;p__Cyanobacteria	H17 - H6	-0.28875	68316.4		0	1
d__Bacteria;p__Cyanobacteria	H17 - H7	-0.33692	67708.5		0	1
d__Bacteria;p__Cyanobacteria	H17 - H8	-26.9948	48607.6		-0.00056	1
d__Bacteria;p__Cyanobacteria	H18 - H2	0.39879	85188.4		0	1
d__Bacteria;p__Cyanobacteria	H18 - H20	-25.3286	69653.8		-0.00036	1
d__Bacteria;p__Cyanobacteria	H18 - H21	0.21431	85193.9		0	1
d__Bacteria;p__Cyanobacteria	H18 - H22	0.3032	84897.3		0	1
d__Bacteria;p__Cyanobacteria	H18 - H23	-26.308	69653.8		-0.00038	1
d__Bacteria;p__Cyanobacteria	H18 - H24	0.76127	84474		1e-05	1
d__Bacteria;p__Cyanobacteria	H18 - H25	-26.7124	69653.8		-0.00038	1
d__Bacteria;p__Cyanobacteria	H18 - H3	0.41735	83906.6		0	1
d__Bacteria;p__Cyanobacteria	H18 - H4	-0.11216	85265.9		0	1
d__Bacteria;p__Cyanobacteria	H18 - H5	-0.10935	85305.8		0	1
d__Bacteria;p__Cyanobacteria	H18 - H6	-0.0881	84593.6		0	1
d__Bacteria;p__Cyanobacteria	H18 - H7	-0.13627	84103.5		0	1
d__Bacteria;p__Cyanobacteria	H18 - H8	-26.7941	69653.8		-0.00038	1
d__Bacteria;p__Cyanobacteria	H2 - H20	-25.7274	49045		-0.00052	1
d__Bacteria;p__Cyanobacteria	H2 - H21	-0.18448	69366.9		0	1
d__Bacteria;p__Cyanobacteria	H2 - H22	-0.09559	69002.3		0	1
d__Bacteria;p__Cyanobacteria	H2 - H23	-26.7068	49045		-0.00054	1
d__Bacteria;p__Cyanobacteria	H2 - H24	0.36249	68480.8		1e-05	1
d__Bacteria;p__Cyanobacteria	H2 - H25	-27.1111	49045		-0.00055	1
d__Bacteria;p__Cyanobacteria	H2 - H3	0.01856	67779.6		0	1
d__Bacteria;p__Cyanobacteria	H2 - H4	-0.51095	69455.3		-1e-05	1
d__Bacteria;p__Cyanobacteria	H2 - H5	-0.50814	69504.3		-1e-05	1
d__Bacteria;p__Cyanobacteria	H2 - H6	-0.48689	68628.3		-1e-05	1
d__Bacteria;p__Cyanobacteria	H2 - H7	-0.53506	68023.2		-1e-05	1
d__Bacteria;p__Cyanobacteria	H2 - H8	-27.1929	49045		-0.00055	1
d__Bacteria;p__Cyanobacteria	H20 - H21	25.5429	49054.6		0.00052	1
d__Bacteria;p__Cyanobacteria	H20 - H22	25.6318	48537.7		0.00053	1
d__Bacteria;p__Cyanobacteria	H20 - H23	-0.97941	1.76837		-0.55385	1
d__Bacteria;p__Cyanobacteria	H20 - H24	26.0898	47793.4		0.00055	1
d__Bacteria;p__Cyanobacteria	H20 - H25	-1.38378	1.76611		-0.78352	1
d__Bacteria;p__Cyanobacteria	H20 - H3	25.7459	46783.2		0.00055	1
d__Bacteria;p__Cyanobacteria	H20 - H4	25.2164	49179.5		0.00051	1
d__Bacteria;p__Cyanobacteria	H20 - H5	25.2192	49248.6		0.00051	1
d__Bacteria;p__Cyanobacteria	H20 - H6	25.2405	48004.4		0.00053	1
d__Bacteria;p__Cyanobacteria	H20 - H7	25.1923	47135.4		0.00053	1
d__Bacteria;p__Cyanobacteria	H20 - H8	-1.46558	1.76671		-0.82955	1
d__Bacteria;p__Cyanobacteria	H21 - H22	0.0889	69009.1		0	1
d__Bacteria;p__Cyanobacteria	H21 - H23	-26.5223	49054.6		-0.00054	1
d__Bacteria;p__Cyanobacteria	H21 - H24	0.54697	68487.7		1e-05	1
d__Bacteria;p__Cyanobacteria	H21 - H25	-26.9267	49054.6		-0.00055	1
d__Bacteria;p__Cyanobacteria	H21 - H3	0.20304	67786.6		0	1
d__Bacteria;p__Cyanobacteria	H21 - H4	-0.32647	69462		0	1
d__Bacteria;p__Cyanobacteria	H21 - H5	-0.32366	69511		0	1
d__Bacteria;p__Cyanobacteria	H21 - H6	-0.30241	68635.1		0	1
d__Bacteria;p__Cyanobacteria	H21 - H7	-0.35058	68030.1		-1e-05	1
d__Bacteria;p__Cyanobacteria	H21 - H8	-27.0085	49054.6		-0.00055	1
d__Bacteria;p__Cyanobacteria	H22 - H23	-26.6112	48537.7		-0.00055	1
d__Bacteria;p__Cyanobacteria	H22 - H24	0.45807	68118.4		1e-05	1
d__Bacteria;p__Cyanobacteria	H22 - H25	-27.0156	48537.7		-0.00056	1
d__Bacteria;p__Cyanobacteria	H22 - H3	0.11415	67413.4		0	1
d__Bacteria;p__Cyanobacteria	H22 - H4	-0.41537	69098		-1e-05	1
d__Bacteria;p__Cyanobacteria	H22 - H5	-0.41256	69147.2		-1e-05	1
d__Bacteria;p__Cyanobacteria	H22 - H6	-0.39131	68266.6		-1e-05	1
d__Bacteria;p__Cyanobacteria	H22 - H7	-0.43947	67658.3		-1e-05	1
d__Bacteria;p__Cyanobacteria	H22 - H8	-27.0974	48537.7		-0.00056	1
d__Bacteria;p__Cyanobacteria	H23 - H24	27.0693	47793.4		0.00057	1
d__Bacteria;p__Cyanobacteria	H23 - H25	-0.40437	1.42955		-0.28286	1
d__Bacteria;p__Cyanobacteria	H23 - H3	26.7253	46783.2		0.00057	1
d__Bacteria;p__Cyanobacteria	H23 - H4	26.1958	49179.5		0.00053	1
d__Bacteria;p__Cyanobacteria	H23 - H5	26.1986	49248.6		0.00053	1
d__Bacteria;p__Cyanobacteria	H23 - H6	26.2199	48004.4		0.00055	1
d__Bacteria;p__Cyanobacteria	H23 - H7	26.1717	47135.4		0.00056	1
d__Bacteria;p__Cyanobacteria	H23 - H8	-0.48617	1.43029		-0.33991	1
d__Bacteria;p__Cyanobacteria	H24 - H25	-27.4736	47793.4		-0.00057	1
d__Bacteria;p__Cyanobacteria	H24 - H3	-0.34393	66879.6		-1e-05	1
d__Bacteria;p__Cyanobacteria	H24 - H4	-0.87344	68577.2		-1e-05	1
d__Bacteria;p__Cyanobacteria	H24 - H5	-0.87063	68626.8		-1e-05	1
d__Bacteria;p__Cyanobacteria	H24 - H6	-0.84938	67739.5		-1e-05	1
d__Bacteria;p__Cyanobacteria	H24 - H7	-0.89755	67126.4		-1e-05	1
d__Bacteria;p__Cyanobacteria	H24 - H8	-27.5554	47793.4		-0.00058	1
d__Bacteria;p__Cyanobacteria	H25 - H3	27.1297	46783.2		0.00058	1
d__Bacteria;p__Cyanobacteria	H25 - H4	26.6002	49179.5		0.00054	1
d__Bacteria;p__Cyanobacteria	H25 - H5	26.603	49248.6		0.00054	1
d__Bacteria;p__Cyanobacteria	H25 - H6	26.6242	48004.4		0.00055	1
d__Bacteria;p__Cyanobacteria	H25 - H7	26.5761	47135.4		0.00056	1
d__Bacteria;p__Cyanobacteria	H25 - H8	-0.0818	1.4275		-0.0573	1
d__Bacteria;p__Cyanobacteria	H3 - H4	-0.52951	67877		-1e-05	1
d__Bacteria;p__Cyanobacteria	H3 - H5	-0.5267	67927.1		-1e-05	1
d__Bacteria;p__Cyanobacteria	H3 - H6	-0.50545	67030.5		-1e-05	1
d__Bacteria;p__Cyanobacteria	H3 - H7	-0.55362	66410.9		-1e-05	1
d__Bacteria;p__Cyanobacteria	H3 - H8	-27.2115	46783.2		-0.00058	1
d__Bacteria;p__Cyanobacteria	H4 - H5	0.00281	69599.2		0	1
d__Bacteria;p__Cyanobacteria	H4 - H6	0.02406	68724.4		0	1
d__Bacteria;p__Cyanobacteria	H4 - H7	-0.02411	68120.2		0	1
d__Bacteria;p__Cyanobacteria	H4 - H8	-26.682	49179.5		-0.00054	1
d__Bacteria;p__Cyanobacteria	H5 - H6	0.02125	68773.9		0	1
d__Bacteria;p__Cyanobacteria	H5 - H7	-0.02692	68170.2		0	1
d__Bacteria;p__Cyanobacteria	H5 - H8	-26.6848	49248.6		-0.00054	1
d__Bacteria;p__Cyanobacteria	H6 - H7	-0.04817	67276.8		0	1
d__Bacteria;p__Cyanobacteria	H6 - H8	-26.7061	48004.4		-0.00056	1
d__Bacteria;p__Cyanobacteria	H7 - H8	-26.6579	47135.4		-0.00057	1
d__Bacteria;p__Firmicutes	H1 - H11	0.80462	0.28829		2.79102	0.40365
d__Bacteria;p__Firmicutes	H1 - H12	0.78106	0.28805		2.71154	0.46434
d__Bacteria;p__Firmicutes	H1 - H13	0.43868	0.28851		1.52051	0.99689
d__Bacteria;p__Firmicutes	H1 - H14	0.93893	0.28857		3.2537	0.13933
d__Bacteria;p__Firmicutes	H1 - H15	0.27428	0.28795		0.95253	1
d__Bacteria;p__Firmicutes	H1 - H16	0.66373	0.28805		2.30421	0.77583
d__Bacteria;p__Firmicutes	H1 - H17	0.56497	0.2884		1.95897	0.94107
d__Bacteria;p__Firmicutes	H1 - H18	0.9908	0.35512		2.79007	0.40436
d__Bacteria;p__Firmicutes	H1 - H2	0.38953	0.28801		1.35247	0.9994
d__Bacteria;p__Firmicutes	H1 - H20	0.15322	0.3525		0.43466	1
d__Bacteria;p__Firmicutes	H1 - H21	0.61353	0.28842		2.12717	0.877
d__Bacteria;p__Firmicutes	H1 - H22	0.54812	0.28827		1.90143	0.95611
d__Bacteria;p__Firmicutes	H1 - H23	0.27293	0.28792		0.94793	1
d__Bacteria;p__Firmicutes	H1 - H24	0.34751	0.28777		1.20761	0.9999
d__Bacteria;p__Firmicutes	H1 - H25	0.07753	0.28766		0.26952	1
d__Bacteria;p__Firmicutes	H1 - H3	0.51513	0.28819		1.78747	0.97725
d__Bacteria;p__Firmicutes	H1 - H4	0.73683	0.28911		2.54861	0.59393
d__Bacteria;p__Firmicutes	H1 - H5	0.18468	0.28829		0.6406	1
d__Bacteria;p__Firmicutes	H1 - H6	0.43244	0.28864		1.49819	0.99745
d__Bacteria;p__Firmicutes	H1 - H7	1.20425	0.29058		4.14434	0.00649
d__Bacteria;p__Firmicutes	H1 - H8	0.4703	0.28814		1.63223	0.99221
d__Bacteria;p__Firmicutes	H11 - H12	-0.02356	0.28861		-0.08163	1
d__Bacteria;p__Firmicutes	H11 - H13	-0.36594	0.28907		-1.26592	0.99978
d__Bacteria;p__Firmicutes	H11 - H14	0.13431	0.28913		0.46454	1
d__Bacteria;p__Firmicutes	H11 - H15	-0.53034	0.28851		-1.83823	0.96913
d__Bacteria;p__Firmicutes	H11 - H16	-0.14089	0.28861		-0.48817	1
d__Bacteria;p__Firmicutes	H11 - H17	-0.23965	0.28896		-0.82933	1
d__Bacteria;p__Firmicutes	H11 - H18	0.18618	0.35557		0.52361	1
d__Bacteria;p__Firmicutes	H11 - H2	-0.41509	0.28857		-1.43844	0.99855
d__Bacteria;p__Firmicutes	H11 - H20	-0.6514	0.35296		-1.84552	0.9678
d__Bacteria;p__Firmicutes	H11 - H21	-0.19109	0.28898		-0.66126	1
d__Bacteria;p__Firmicutes	H11 - H22	-0.25649	0.28883		-0.88804	1
d__Bacteria;p__Firmicutes	H11 - H23	-0.53169	0.28848		-1.84304	0.96826
d__Bacteria;p__Firmicutes	H11 - H24	-0.45711	0.28833		-1.58537	0.99461
d__Bacteria;p__Firmicutes	H11 - H25	-0.72709	0.28823		-2.52262	0.61458
d__Bacteria;p__Firmicutes	H11 - H3	-0.28949	0.28875		-1.00254	1
d__Bacteria;p__Firmicutes	H11 - H4	-0.06779	0.28967		-0.23401	1
d__Bacteria;p__Firmicutes	H11 - H5	-0.61994	0.28885		-2.14621	0.86775
d__Bacteria;p__Firmicutes	H11 - H6	-0.37218	0.2892		-1.28692	0.99972
d__Bacteria;p__Firmicutes	H11 - H7	0.39963	0.29113		1.37266	0.99926
d__Bacteria;p__Firmicutes	H11 - H8	-0.33432	0.2887		-1.15802	0.99995
d__Bacteria;p__Firmicutes	H12 - H13	-0.34238	0.28883		-1.18539	0.99992
d__Bacteria;p__Firmicutes	H12 - H14	0.15787	0.2889		0.54647	1
d__Bacteria;p__Firmicutes	H12 - H15	-0.50678	0.28827		-1.75802	0.98112
d__Bacteria;p__Firmicutes	H12 - H16	-0.11733	0.28837		-0.40687	1
d__Bacteria;p__Firmicutes	H12 - H17	-0.21609	0.28873		-0.74841	1
d__Bacteria;p__Firmicutes	H12 - H18	0.20974	0.35538		0.59019	1
d__Bacteria;p__Firmicutes	H12 - H2	-0.39153	0.28833		-1.35791	0.99937
d__Bacteria;p__Firmicutes	H12 - H20	-0.62784	0.35277		-1.77975	0.97832
d__Bacteria;p__Firmicutes	H12 - H21	-0.16753	0.28875		-0.58021	1
d__Bacteria;p__Firmicutes	H12 - H22	-0.23293	0.28859		-0.80714	1
d__Bacteria;p__Firmicutes	H12 - H23	-0.50813	0.28825		-1.76282	0.98053
d__Bacteria;p__Firmicutes	H12 - H24	-0.43355	0.28809		-1.5049	0.99729
d__Bacteria;p__Firmicutes	H12 - H25	-0.70353	0.28799		-2.4429	0.6766
d__Bacteria;p__Firmicutes	H12 - H3	-0.26593	0.28851		-0.9217	1
d__Bacteria;p__Firmicutes	H12 - H4	-0.04422	0.28943		-0.1528	1
d__Bacteria;p__Firmicutes	H12 - H5	-0.59638	0.28862		-2.06635	0.9038
d__Bacteria;p__Firmicutes	H12 - H6	-0.34862	0.28896		-1.20645	0.9999
d__Bacteria;p__Firmicutes	H12 - H7	0.42319	0.2909		1.45477	0.9983
d__Bacteria;p__Firmicutes	H12 - H8	-0.31076	0.28846		-1.0773	0.99998
d__Bacteria;p__Firmicutes	H13 - H14	0.50025	0.28935		1.72886	0.98443
d__Bacteria;p__Firmicutes	H13 - H15	-0.1644	0.28873		-0.56941	1
d__Bacteria;p__Firmicutes	H13 - H16	0.22505	0.28883		0.77917	1
d__Bacteria;p__Firmicutes	H13 - H17	0.12629	0.28918		0.43673	1
d__Bacteria;p__Firmicutes	H13 - H18	0.55212	0.35575		1.55199	0.99592
d__Bacteria;p__Firmicutes	H13 - H2	-0.04915	0.28879		-0.17021	1
d__Bacteria;p__Firmicutes	H13 - H20	-0.28546	0.35314		-0.80835	1
d__Bacteria;p__Firmicutes	H13 - H21	0.17485	0.2892		0.60458	1
d__Bacteria;p__Firmicutes	H13 - H22	0.10945	0.28905		0.37864	1
d__Bacteria;p__Firmicutes	H13 - H23	-0.16575	0.2887		-0.57411	1
d__Bacteria;p__Firmicutes	H13 - H24	-0.09117	0.28855		-0.31596	1
d__Bacteria;p__Firmicutes	H13 - H25	-0.36115	0.28845		-1.25204	0.99982
d__Bacteria;p__Firmicutes	H13 - H3	0.07645	0.28897		0.26457	1
d__Bacteria;p__Firmicutes	H13 - H4	0.29815	0.28989		1.02851	0.99999
d__Bacteria;p__Firmicutes	H13 - H5	-0.254	0.28907		-0.87867	1
d__Bacteria;p__Firmicutes	H13 - H6	-0.00624	0.28942		-0.02156	1
d__Bacteria;p__Firmicutes	H13 - H7	0.76557	0.29135		2.62765	0.53073
d__Bacteria;p__Firmicutes	H13 - H8	0.03162	0.28892		0.10945	1
d__Bacteria;p__Firmicutes	H14 - H15	-0.66466	0.28879		-2.30151	0.77761
d__Bacteria;p__Firmicutes	H14 - H16	-0.2752	0.2889		-0.95261	1
d__Bacteria;p__Firmicutes	H14 - H17	-0.37396	0.28925		-1.29287	0.9997
d__Bacteria;p__Firmicutes	H14 - H18	0.05187	0.3558		0.14578	1
d__Bacteria;p__Firmicutes	H14 - H2	-0.54941	0.28886		-1.902	0.95598
d__Bacteria;p__Firmicutes	H14 - H20	-0.78571	0.3532		-2.22458	0.82541
d__Bacteria;p__Firmicutes	H14 - H21	-0.32541	0.28927		-1.12493	0.99997
d__Bacteria;p__Firmicutes	H14 - H22	-0.39081	0.28912		-1.35174	0.99941
d__Bacteria;p__Firmicutes	H14 - H23	-0.666	0.28877		-2.30634	0.77441
d__Bacteria;p__Firmicutes	H14 - H24	-0.59142	0.28861		-2.04918	0.91061
d__Bacteria;p__Firmicutes	H14 - H25	-0.8614	0.28851		-2.98567	0.27136
d__Bacteria;p__Firmicutes	H14 - H3	-0.4238	0.28904		-1.46624	0.9981
d__Bacteria;p__Firmicutes	H14 - H4	-0.2021	0.28995		-0.697	1
d__Bacteria;p__Firmicutes	H14 - H5	-0.75425	0.28914		-2.60863	0.54594
d__Bacteria;p__Firmicutes	H14 - H6	-0.50649	0.28949		-1.74963	0.98213
d__Bacteria;p__Firmicutes	H14 - H7	0.26531	0.29142		0.91043	1
d__Bacteria;p__Firmicutes	H14 - H8	-0.46863	0.28898		-1.62167	0.99282
d__Bacteria;p__Firmicutes	H15 - H16	0.38945	0.28827		1.351	0.99941
d__Bacteria;p__Firmicutes	H15 - H17	0.2907	0.28862		1.00719	0.99999
d__Bacteria;p__Firmicutes	H15 - H18	0.71653	0.35529		2.01671	0.92259
d__Bacteria;p__Firmicutes	H15 - H2	0.11525	0.28823		0.39985	1
d__Bacteria;p__Firmicutes	H15 - H20	-0.12106	0.35268		-0.34325	1
d__Bacteria;p__Firmicutes	H15 - H21	0.33925	0.28864		1.17533	0.99993
d__Bacteria;p__Firmicutes	H15 - H22	0.27385	0.28849		0.94926	1
d__Bacteria;p__Firmicutes	H15 - H23	-0.00134	0.28814		-0.00467	1
d__Bacteria;p__Firmicutes	H15 - H24	0.07323	0.28799		0.2543	1
d__Bacteria;p__Firmicutes	H15 - H25	-0.19674	0.28788		-0.68342	1
d__Bacteria;p__Firmicutes	H15 - H3	0.24086	0.28841		0.83512	1
d__Bacteria;p__Firmicutes	H15 - H4	0.46256	0.28933		1.59872	0.994
d__Bacteria;p__Firmicutes	H15 - H5	-0.0896	0.28851		-0.31055	1
d__Bacteria;p__Firmicutes	H15 - H6	0.15816	0.28886		0.54754	1
d__Bacteria;p__Firmicutes	H15 - H7	0.92997	0.29079		3.19805	0.16177
d__Bacteria;p__Firmicutes	H15 - H8	0.19603	0.28835		0.67981	1
d__Bacteria;p__Firmicutes	H16 - H17	-0.09875	0.28873		-0.34203	1
d__Bacteria;p__Firmicutes	H16 - H18	0.32707	0.35538		0.92035	1
d__Bacteria;p__Firmicutes	H16 - H2	-0.2742	0.28833		-0.95098	1
d__Bacteria;p__Firmicutes	H16 - H20	-0.51051	0.35277		-1.44715	0.99842
d__Bacteria;p__Firmicutes	H16 - H21	-0.0502	0.28875		-0.17386	1
d__Bacteria;p__Firmicutes	H16 - H22	-0.1156	0.28859		-0.40057	1
d__Bacteria;p__Firmicutes	H16 - H23	-0.3908	0.28825		-1.35577	0.99938
d__Bacteria;p__Firmicutes	H16 - H24	-0.31622	0.28809		-1.09763	0.99998
d__Bacteria;p__Firmicutes	H16 - H25	-0.5862	0.28799		-2.03548	0.91581
d__Bacteria;p__Firmicutes	H16 - H3	-0.14859	0.28851		-0.51503	1
d__Bacteria;p__Firmicutes	H16 - H4	0.07311	0.28943		0.25258	1
d__Bacteria;p__Firmicutes	H16 - H5	-0.47905	0.28862		-1.65982	0.99042
d__Bacteria;p__Firmicutes	H16 - H6	-0.23129	0.28896		-0.80041	1
d__Bacteria;p__Firmicutes	H16 - H7	0.54052	0.2909		1.85811	0.9654
d__Bacteria;p__Firmicutes	H16 - H8	-0.19343	0.28846		-0.67055	1
d__Bacteria;p__Firmicutes	H17 - H18	0.42583	0.35567		1.19727	0.99991
d__Bacteria;p__Firmicutes	H17 - H2	-0.17545	0.28869		-0.60774	1
d__Bacteria;p__Firmicutes	H17 - H20	-0.41175	0.35306		-1.16626	0.99994
d__Bacteria;p__Firmicutes	H17 - H21	0.04855	0.2891		0.16795	1
d__Bacteria;p__Firmicutes	H17 - H22	-0.01685	0.28894		-0.05831	1
d__Bacteria;p__Firmicutes	H17 - H23	-0.29204	0.2886		-1.01193	0.99999
d__Bacteria;p__Firmicutes	H17 - H24	-0.21746	0.28844		-0.75392	1
d__Bacteria;p__Firmicutes	H17 - H25	-0.48744	0.28834		-1.6905	0.98805
d__Bacteria;p__Firmicutes	H17 - H3	-0.04984	0.28887		-0.17254	1
d__Bacteria;p__Firmicutes	H17 - H4	0.17186	0.28978		0.59306	1
d__Bacteria;p__Firmicutes	H17 - H5	-0.38029	0.28897		-1.31605	0.9996
d__Bacteria;p__Firmicutes	H17 - H6	-0.13253	0.28931		-0.4581	1
d__Bacteria;p__Firmicutes	H17 - H7	0.63927	0.29125		2.19496	0.8422
d__Bacteria;p__Firmicutes	H17 - H8	-0.09467	0.28881		-0.3278	1
d__Bacteria;p__Firmicutes	H18 - H2	-0.60128	0.35535		-1.69208	0.98791
d__Bacteria;p__Firmicutes	H18 - H20	-0.83758	0.40937		-2.04605	0.91182
d__Bacteria;p__Firmicutes	H18 - H21	-0.37728	0.35568		-1.06071	0.99999
d__Bacteria;p__Firmicutes	H18 - H22	-0.44268	0.35556		-1.24502	0.99983
d__Bacteria;p__Firmicutes	H18 - H23	-0.71787	0.35528		-2.0206	0.92122
d__Bacteria;p__Firmicutes	H18 - H24	-0.64329	0.35515		-1.81132	0.97367
d__Bacteria;p__Firmicutes	H18 - H25	-0.91327	0.35507		-2.57211	0.57518
d__Bacteria;p__Firmicutes	H18 - H3	-0.47567	0.35549		-1.33805	0.99949
d__Bacteria;p__Firmicutes	H18 - H4	-0.25397	0.35624		-0.71291	1
d__Bacteria;p__Firmicutes	H18 - H5	-0.80612	0.35558		-2.26709	0.79972
d__Bacteria;p__Firmicutes	H18 - H6	-0.55836	0.35586		-1.56906	0.99529
d__Bacteria;p__Firmicutes	H18 - H7	0.21344	0.35743		0.59716	1
d__Bacteria;p__Firmicutes	H18 - H8	-0.5205	0.35545		-1.46435	0.99814
d__Bacteria;p__Firmicutes	H2 - H20	-0.23631	0.35274		-0.66993	1
d__Bacteria;p__Firmicutes	H2 - H21	0.224	0.28871		0.77587	1
d__Bacteria;p__Firmicutes	H2 - H22	0.1586	0.28855		0.54964	1
d__Bacteria;p__Firmicutes	H2 - H23	-0.11659	0.28821		-0.40455	1
d__Bacteria;p__Firmicutes	H2 - H24	-0.04202	0.28805		-0.14586	1
d__Bacteria;p__Firmicutes	H2 - H25	-0.31199	0.28795		-1.0835	0.99998
d__Bacteria;p__Firmicutes	H2 - H3	0.12561	0.28848		0.43542	1
d__Bacteria;p__Firmicutes	H2 - H4	0.34731	0.28939		1.20012	0.99991
d__Bacteria;p__Firmicutes	H2 - H5	-0.20485	0.28858		-0.70985	1
d__Bacteria;p__Firmicutes	H2 - H6	0.04291	0.28892		0.14853	1
d__Bacteria;p__Firmicutes	H2 - H7	0.81472	0.29086		2.80109	0.39618
d__Bacteria;p__Firmicutes	H2 - H8	0.08078	0.28842		0.28006	1
d__Bacteria;p__Firmicutes	H20 - H21	0.46031	0.35307		1.30372	0.99966
d__Bacteria;p__Firmicutes	H20 - H22	0.39491	0.35295		1.11888	0.99997
d__Bacteria;p__Firmicutes	H20 - H23	0.11971	0.35266		0.33945	1
d__Bacteria;p__Firmicutes	H20 - H24	0.19429	0.35254		0.55112	1
d__Bacteria;p__Firmicutes	H20 - H25	-0.07569	0.35245		-0.21474	1
d__Bacteria;p__Firmicutes	H20 - H3	0.36192	0.35288		1.02559	0.99999
d__Bacteria;p__Firmicutes	H20 - H4	0.58362	0.35364		1.65033	0.99107
d__Bacteria;p__Firmicutes	H20 - H5	0.03146	0.35297		0.08913	1
d__Bacteria;p__Firmicutes	H20 - H6	0.27922	0.35325		0.79043	1
d__Bacteria;p__Firmicutes	H20 - H7	1.05103	0.35483		2.96202	0.28591
d__Bacteria;p__Firmicutes	H20 - H8	0.31708	0.35284		0.89866	1
d__Bacteria;p__Firmicutes	H21 - H22	-0.0654	0.28897		-0.22633	1
d__Bacteria;p__Firmicutes	H21 - H23	-0.3406	0.28862		-1.18009	0.99993
d__Bacteria;p__Firmicutes	H21 - H24	-0.26602	0.28846		-0.92218	1
d__Bacteria;p__Firmicutes	H21 - H25	-0.53599	0.28836		-1.85876	0.96527
d__Bacteria;p__Firmicutes	H21 - H3	-0.09839	0.28889		-0.34059	1
d__Bacteria;p__Firmicutes	H21 - H4	0.12331	0.28981		0.42548	1
d__Bacteria;p__Firmicutes	H21 - H5	-0.42885	0.28899		-1.48396	0.99776
d__Bacteria;p__Firmicutes	H21 - H6	-0.18109	0.28934		-0.62587	1
d__Bacteria;p__Firmicutes	H21 - H7	0.59072	0.29127		2.02811	0.91852
d__Bacteria;p__Firmicutes	H21 - H8	-0.14322	0.28883		-0.49588	1
d__Bacteria;p__Firmicutes	H22 - H23	-0.27519	0.28847		-0.95399	1
d__Bacteria;p__Firmicutes	H22 - H24	-0.20062	0.28831		-0.69583	1
d__Bacteria;p__Firmicutes	H22 - H25	-0.47059	0.28821		-1.63283	0.99218
d__Bacteria;p__Firmicutes	H22 - H3	-0.03299	0.28873		-0.11426	1
d__Bacteria;p__Firmicutes	H22 - H4	0.18871	0.28965		0.6515	1
d__Bacteria;p__Firmicutes	H22 - H5	-0.36345	0.28883		-1.25832	0.9998
d__Bacteria;p__Firmicutes	H22 - H6	-0.11569	0.28918		-0.40004	1
d__Bacteria;p__Firmicutes	H22 - H7	0.65612	0.29111		2.25383	0.80793
d__Bacteria;p__Firmicutes	H22 - H8	-0.07782	0.28868		-0.26959	1
d__Bacteria;p__Firmicutes	H23 - H24	0.07458	0.28796		0.25899	1
d__Bacteria;p__Firmicutes	H23 - H25	-0.1954	0.28786		-0.6788	1
d__Bacteria;p__Firmicutes	H23 - H3	0.2422	0.28839		0.83985	1
d__Bacteria;p__Firmicutes	H23 - H4	0.4639	0.28931		1.6035	0.99377
d__Bacteria;p__Firmicutes	H23 - H5	-0.08825	0.28849		-0.30591	1
d__Bacteria;p__Firmicutes	H23 - H6	0.15951	0.28884		0.55224	1
d__Bacteria;p__Firmicutes	H23 - H7	0.93131	0.29077		3.20292	0.15971
d__Bacteria;p__Firmicutes	H23 - H8	0.19737	0.28833		0.68453	1
d__Bacteria;p__Firmicutes	H24 - H25	-0.26998	0.28771		-0.93839	1
d__Bacteria;p__Firmicutes	H24 - H3	0.16762	0.28823		0.58156	1
d__Bacteria;p__Firmicutes	H24 - H4	0.38932	0.28915		1.34643	0.99944
d__Bacteria;p__Firmicutes	H24 - H5	-0.16283	0.28833		-0.56473	1
d__Bacteria;p__Firmicutes	H24 - H6	0.08493	0.28868		0.2942	1
d__Bacteria;p__Firmicutes	H24 - H7	0.85674	0.29062		2.948	0.29476
d__Bacteria;p__Firmicutes	H24 - H8	0.12279	0.28818		0.4261	1
d__Bacteria;p__Firmicutes	H25 - H3	0.4376	0.28813		1.51877	0.99694
d__Bacteria;p__Firmicutes	H25 - H4	0.6593	0.28905		2.28092	0.79096
d__Bacteria;p__Firmicutes	H25 - H5	0.10715	0.28823		0.37174	1
d__Bacteria;p__Firmicutes	H25 - H6	0.35491	0.28858		1.22984	0.99986
d__Bacteria;p__Firmicutes	H25 - H7	1.12671	0.29052		3.87833	0.01835
d__Bacteria;p__Firmicutes	H25 - H8	0.39277	0.28807		1.36344	0.99933
d__Bacteria;p__Firmicutes	H3 - H4	0.2217	0.28957		0.76561	1
d__Bacteria;p__Firmicutes	H3 - H5	-0.33045	0.28876		-1.14441	0.99996
d__Bacteria;p__Firmicutes	H3 - H6	-0.08269	0.2891		-0.28604	1
d__Bacteria;p__Firmicutes	H3 - H7	0.68911	0.29104		2.36779	0.73208
d__Bacteria;p__Firmicutes	H3 - H8	-0.04483	0.2886		-0.15534	1
d__Bacteria;p__Firmicutes	H4 - H5	-0.55215	0.28967		-1.90612	0.95501
d__Bacteria;p__Firmicutes	H4 - H6	-0.30439	0.29002		-1.04956	0.99999
d__Bacteria;p__Firmicutes	H4 - H7	0.46741	0.29195		1.60101	0.99389
d__Bacteria;p__Firmicutes	H4 - H8	-0.26653	0.28952		-0.9206	1
d__Bacteria;p__Firmicutes	H5 - H6	0.24776	0.2892		0.85669	1
d__Bacteria;p__Firmicutes	H5 - H7	1.01957	0.29114		3.50202	0.06704
d__Bacteria;p__Firmicutes	H5 - H8	0.28562	0.2887		0.98934	1
d__Bacteria;p__Firmicutes	H6 - H7	0.77181	0.29148		2.64787	0.51459
d__Bacteria;p__Firmicutes	H6 - H8	0.03786	0.28905		0.13099	1
d__Bacteria;p__Firmicutes	H7 - H8	-0.73394	0.29098		-2.52231	0.61482
d__Bacteria;p__Proteobacteria	H1 - H11	-0.3509	0.36227		-0.96862	1
d__Bacteria;p__Proteobacteria	H1 - H12	-0.72342	0.36202		-1.9983	0.92887
d__Bacteria;p__Proteobacteria	H1 - H13	0.0494	0.36317		0.13603	1
d__Bacteria;p__Proteobacteria	H1 - H14	-0.47435	0.36226		-1.30942	0.99963
d__Bacteria;p__Proteobacteria	H1 - H15	-0.47814	0.36229		-1.31978	0.99959
d__Bacteria;p__Proteobacteria	H1 - H16	-0.23847	0.36228		-0.65825	1
d__Bacteria;p__Proteobacteria	H1 - H17	-0.22253	0.36261		-0.61368	1
d__Bacteria;p__Proteobacteria	H1 - H18	-0.49849	0.44397		-1.1228	0.99997
d__Bacteria;p__Proteobacteria	H1 - H2	-0.25278	0.36241		-0.69748	1
d__Bacteria;p__Proteobacteria	H1 - H20	0.05502	0.44411		0.1239	1
d__Bacteria;p__Proteobacteria	H1 - H21	-0.16109	0.36264		-0.44421	1
d__Bacteria;p__Proteobacteria	H1 - H22	-0.54471	0.3623		-1.50349	0.99733
d__Bacteria;p__Proteobacteria	H1 - H23	-0.21554	0.36244		-0.59469	1
d__Bacteria;p__Proteobacteria	H1 - H24	-0.18466	0.36226		-0.50974	1
d__Bacteria;p__Proteobacteria	H1 - H25	0.30693	0.36268		0.84629	1
d__Bacteria;p__Proteobacteria	H1 - H3	-0.40214	0.36236		-1.10978	0.99997
d__Bacteria;p__Proteobacteria	H1 - H4	-0.6059	0.36253		-1.67131	0.98958
d__Bacteria;p__Proteobacteria	H1 - H5	0.11952	0.3634		0.3289	1
d__Bacteria;p__Proteobacteria	H1 - H6	-0.31422	0.36283		-0.86601	1
d__Bacteria;p__Proteobacteria	H1 - H7	-0.7377	0.36251		-2.035	0.91599
d__Bacteria;p__Proteobacteria	H1 - H8	-0.31077	0.36241		-0.8575	1
d__Bacteria;p__Proteobacteria	H11 - H12	-0.37251	0.3617		-1.02989	0.99999
d__Bacteria;p__Proteobacteria	H11 - H13	0.4003	0.36286		1.10319	0.99998
d__Bacteria;p__Proteobacteria	H11 - H14	-0.12344	0.36195		-0.34106	1
d__Bacteria;p__Proteobacteria	H11 - H15	-0.12724	0.36198		-0.35151	1
d__Bacteria;p__Proteobacteria	H11 - H16	0.11243	0.36196		0.31062	1
d__Bacteria;p__Proteobacteria	H11 - H17	0.12838	0.3623		0.35434	1
d__Bacteria;p__Proteobacteria	H11 - H18	-0.14759	0.44372		-0.33262	1
d__Bacteria;p__Proteobacteria	H11 - H2	0.09813	0.3621		0.27099	1
d__Bacteria;p__Proteobacteria	H11 - H20	0.40593	0.44385		0.91456	1
d__Bacteria;p__Proteobacteria	H11 - H21	0.18981	0.36233		0.52388	1
d__Bacteria;p__Proteobacteria	H11 - H22	-0.19381	0.36199		-0.53541	1
d__Bacteria;p__Proteobacteria	H11 - H23	0.13536	0.36213		0.37379	1
d__Bacteria;p__Proteobacteria	H11 - H24	0.16624	0.36195		0.4593	1
d__Bacteria;p__Proteobacteria	H11 - H25	0.65784	0.36237		1.81537	0.97302
d__Bacteria;p__Proteobacteria	H11 - H3	-0.05124	0.36205		-0.14153	1
d__Bacteria;p__Proteobacteria	H11 - H4	-0.25499	0.36222		-0.70398	1
d__Bacteria;p__Proteobacteria	H11 - H5	0.47042	0.36309		1.29562	0.99969
d__Bacteria;p__Proteobacteria	H11 - H6	0.03669	0.36252		0.1012	1
d__Bacteria;p__Proteobacteria	H11 - H7	-0.3868	0.3622		-1.06793	0.99999
d__Bacteria;p__Proteobacteria	H11 - H8	0.04013	0.3621		0.11083	1
d__Bacteria;p__Proteobacteria	H12 - H13	0.77282	0.36261		2.13129	0.87503
d__Bacteria;p__Proteobacteria	H12 - H14	0.24907	0.36169		0.68863	1
d__Bacteria;p__Proteobacteria	H12 - H15	0.24528	0.36172		0.67809	1
d__Bacteria;p__Proteobacteria	H12 - H16	0.48495	0.36171		1.34071	0.99948
d__Bacteria;p__Proteobacteria	H12 - H17	0.50089	0.36204		1.38351	0.99917
d__Bacteria;p__Proteobacteria	H12 - H18	0.22492	0.44351		0.50714	1
d__Bacteria;p__Proteobacteria	H12 - H2	0.47064	0.36185		1.30067	0.99967
d__Bacteria;p__Proteobacteria	H12 - H20	0.77844	0.44364		1.75466	0.98153
d__Bacteria;p__Proteobacteria	H12 - H21	0.56233	0.36207		1.55309	0.99588
d__Bacteria;p__Proteobacteria	H12 - H22	0.1787	0.36173		0.49403	1
d__Bacteria;p__Proteobacteria	H12 - H23	0.50788	0.36187		1.40346	0.99898
d__Bacteria;p__Proteobacteria	H12 - H24	0.53876	0.36169		1.48955	0.99765
d__Bacteria;p__Proteobacteria	H12 - H25	1.03035	0.36212		2.84536	0.36407
d__Bacteria;p__Proteobacteria	H12 - H3	0.32127	0.36179		0.888	1
d__Bacteria;p__Proteobacteria	H12 - H4	0.11752	0.36196		0.32468	1
d__Bacteria;p__Proteobacteria	H12 - H5	0.84294	0.36283		2.32321	0.7631
d__Bacteria;p__Proteobacteria	H12 - H6	0.4092	0.36227		1.12955	0.99996
d__Bacteria;p__Proteobacteria	H12 - H7	-0.01429	0.36194		-0.03948	1
d__Bacteria;p__Proteobacteria	H12 - H8	0.41265	0.36185		1.14039	0.99996
d__Bacteria;p__Proteobacteria	H13 - H14	-0.52375	0.36285		-1.44344	0.99848
d__Bacteria;p__Proteobacteria	H13 - H15	-0.52754	0.36288		-1.45377	0.99832
d__Bacteria;p__Proteobacteria	H13 - H16	-0.28787	0.36286		-0.79332	1
d__Bacteria;p__Proteobacteria	H13 - H17	-0.27193	0.3632		-0.7487	1
d__Bacteria;p__Proteobacteria	H13 - H18	-0.54789	0.44445		-1.23274	0.99986
d__Bacteria;p__Proteobacteria	H13 - H2	-0.30218	0.363		-0.83244	1
d__Bacteria;p__Proteobacteria	H13 - H20	0.00562	0.44459		0.01265	1
d__Bacteria;p__Proteobacteria	H13 - H21	-0.21049	0.36322		-0.5795	1
d__Bacteria;p__Proteobacteria	H13 - H22	-0.59411	0.36289		-1.63719	0.99191
d__Bacteria;p__Proteobacteria	H13 - H23	-0.26494	0.36303		-0.72981	1
d__Bacteria;p__Proteobacteria	H13 - H24	-0.23406	0.36285		-0.64506	1
d__Bacteria;p__Proteobacteria	H13 - H25	0.25753	0.36327		0.70893	1
d__Bacteria;p__Proteobacteria	H13 - H3	-0.45154	0.36295		-1.24409	0.99983
d__Bacteria;p__Proteobacteria	H13 - H4	-0.6553	0.36312		-1.80465	0.97471
d__Bacteria;p__Proteobacteria	H13 - H5	0.07012	0.36398		0.19265	1
d__Bacteria;p__Proteobacteria	H13 - H6	-0.36362	0.36342		-1.00054	1
d__Bacteria;p__Proteobacteria	H13 - H7	-0.7871	0.3631		-2.16776	0.85678
d__Bacteria;p__Proteobacteria	H13 - H8	-0.36017	0.363		-0.9922	1
d__Bacteria;p__Proteobacteria	H14 - H15	-0.00379	0.36196		-0.01048	1
d__Bacteria;p__Proteobacteria	H14 - H16	0.23588	0.36195		0.65168	1
d__Bacteria;p__Proteobacteria	H14 - H17	0.25182	0.36228		0.69509	1
d__Bacteria;p__Proteobacteria	H14 - H18	-0.02415	0.44371		-0.05442	1
d__Bacteria;p__Proteobacteria	H14 - H2	0.22157	0.36209		0.61192	1
d__Bacteria;p__Proteobacteria	H14 - H20	0.52937	0.44384		1.19271	0.99991
d__Bacteria;p__Proteobacteria	H14 - H21	0.31326	0.36231		0.86461	1
d__Bacteria;p__Proteobacteria	H14 - H22	-0.07037	0.36197		-0.1944	1
d__Bacteria;p__Proteobacteria	H14 - H23	0.25881	0.36212		0.71471	1
d__Bacteria;p__Proteobacteria	H14 - H24	0.28969	0.36193		0.80039	1
d__Bacteria;p__Proteobacteria	H14 - H25	0.78128	0.36236		2.15611	0.86277
d__Bacteria;p__Proteobacteria	H14 - H3	0.0722	0.36204		0.19944	1
d__Bacteria;p__Proteobacteria	H14 - H4	-0.13155	0.3622		-0.36319	1
d__Bacteria;p__Proteobacteria	H14 - H5	0.59387	0.36307		1.63567	0.992
d__Bacteria;p__Proteobacteria	H14 - H6	0.16013	0.36251		0.44173	1
d__Bacteria;p__Proteobacteria	H14 - H7	-0.26336	0.36218		-0.72714	1
d__Bacteria;p__Proteobacteria	H14 - H8	0.16358	0.36209		0.45176	1
d__Bacteria;p__Proteobacteria	H15 - H16	0.23967	0.36198		0.66211	1
d__Bacteria;p__Proteobacteria	H15 - H17	0.25561	0.36231		0.7055	1
d__Bacteria;p__Proteobacteria	H15 - H18	-0.02036	0.44373		-0.04587	1
d__Bacteria;p__Proteobacteria	H15 - H2	0.22536	0.36212		0.62235	1
d__Bacteria;p__Proteobacteria	H15 - H20	0.53316	0.44386		1.20118	0.9999
d__Bacteria;p__Proteobacteria	H15 - H21	0.31705	0.36234		0.875	1
d__Bacteria;p__Proteobacteria	H15 - H22	-0.06657	0.362		-0.18391	1
d__Bacteria;p__Proteobacteria	H15 - H23	0.2626	0.36215		0.72512	1
d__Bacteria;p__Proteobacteria	H15 - H24	0.29348	0.36196		0.8108	1
d__Bacteria;p__Proteobacteria	H15 - H25	0.78507	0.36239		2.1664	0.85749
d__Bacteria;p__Proteobacteria	H15 - H3	0.076	0.36207		0.2099	1
d__Bacteria;p__Proteobacteria	H15 - H4	-0.12776	0.36223		-0.35269	1
d__Bacteria;p__Proteobacteria	H15 - H5	0.59766	0.3631		1.64598	0.99136
d__Bacteria;p__Proteobacteria	H15 - H6	0.16392	0.36254		0.45215	1
d__Bacteria;p__Proteobacteria	H15 - H7	-0.25957	0.36221		-0.71661	1
d__Bacteria;p__Proteobacteria	H15 - H8	0.16737	0.36212		0.46219	1
d__Bacteria;p__Proteobacteria	H16 - H17	0.01594	0.3623		0.044	1
d__Bacteria;p__Proteobacteria	H16 - H18	-0.26002	0.44372		-0.58601	1
d__Bacteria;p__Proteobacteria	H16 - H2	-0.01431	0.3621		-0.03951	1
d__Bacteria;p__Proteobacteria	H16 - H20	0.29349	0.44385		0.66124	1
d__Bacteria;p__Proteobacteria	H16 - H21	0.07738	0.36233		0.21356	1
d__Bacteria;p__Proteobacteria	H16 - H22	-0.30624	0.36199		-0.846	1
d__Bacteria;p__Proteobacteria	H16 - H23	0.02293	0.36213		0.06332	1
d__Bacteria;p__Proteobacteria	H16 - H24	0.05381	0.36195		0.14867	1
d__Bacteria;p__Proteobacteria	H16 - H25	0.5454	0.36237		1.50508	0.99729
d__Bacteria;p__Proteobacteria	H16 - H3	-0.16367	0.36205		-0.45207	1
d__Bacteria;p__Proteobacteria	H16 - H4	-0.36743	0.36222		-1.01437	0.99999
d__Bacteria;p__Proteobacteria	H16 - H5	0.35799	0.36309		0.98595	1
d__Bacteria;p__Proteobacteria	H16 - H6	-0.07575	0.36253		-0.20894	1
d__Bacteria;p__Proteobacteria	H16 - H7	-0.49924	0.3622		-1.37834	0.99921
d__Bacteria;p__Proteobacteria	H16 - H8	-0.0723	0.36211		-0.19967	1
d__Bacteria;p__Proteobacteria	H17 - H18	-0.27597	0.44399		-0.62155	1
d__Bacteria;p__Proteobacteria	H17 - H2	-0.03025	0.36244		-0.08346	1
d__Bacteria;p__Proteobacteria	H17 - H20	0.27755	0.44413		0.62494	1
d__Bacteria;p__Proteobacteria	H17 - H21	0.06144	0.36266		0.16941	1
d__Bacteria;p__Proteobacteria	H17 - H22	-0.32219	0.36232		-0.88922	1
d__Bacteria;p__Proteobacteria	H17 - H23	0.00699	0.36247		0.01928	1
d__Bacteria;p__Proteobacteria	H17 - H24	0.03787	0.36229		0.10452	1
d__Bacteria;p__Proteobacteria	H17 - H25	0.52946	0.36271		1.45974	0.99822
d__Bacteria;p__Proteobacteria	H17 - H3	-0.17962	0.36239		-0.49564	1
d__Bacteria;p__Proteobacteria	H17 - H4	-0.38337	0.36256		-1.05741	0.99999
d__Bacteria;p__Proteobacteria	H17 - H5	0.34205	0.36342		0.94118	1
d__Bacteria;p__Proteobacteria	H17 - H6	-0.09169	0.36286		-0.25269	1
d__Bacteria;p__Proteobacteria	H17 - H7	-0.51518	0.36254		-1.42104	0.99878
d__Bacteria;p__Proteobacteria	H17 - H8	-0.08824	0.36244		-0.24347	1
d__Bacteria;p__Proteobacteria	H18 - H2	0.24572	0.44383		0.55362	1
d__Bacteria;p__Proteobacteria	H18 - H20	0.55352	0.51271		1.07959	0.99998
d__Bacteria;p__Proteobacteria	H18 - H21	0.33741	0.44402		0.75989	1
d__Bacteria;p__Proteobacteria	H18 - H22	-0.04622	0.44374		-0.10416	1
d__Bacteria;p__Proteobacteria	H18 - H23	0.28295	0.44386		0.63749	1
d__Bacteria;p__Proteobacteria	H18 - H24	0.31383	0.44371		0.7073	1
d__Bacteria;p__Proteobacteria	H18 - H25	0.80543	0.44405		1.81381	0.97327
d__Bacteria;p__Proteobacteria	H18 - H3	0.09635	0.44379		0.21711	1
d__Bacteria;p__Proteobacteria	H18 - H4	-0.1074	0.44393		-0.24194	1
d__Bacteria;p__Proteobacteria	H18 - H5	0.61801	0.44464		1.38993	0.99911
d__Bacteria;p__Proteobacteria	H18 - H6	0.18428	0.44418		0.41487	1
d__Bacteria;p__Proteobacteria	H18 - H7	-0.23921	0.44391		-0.53887	1
d__Bacteria;p__Proteobacteria	H18 - H8	0.18772	0.44383		0.42296	1
d__Bacteria;p__Proteobacteria	H2 - H20	0.3078	0.44397		0.6933	1
d__Bacteria;p__Proteobacteria	H2 - H21	0.09169	0.36247		0.25296	1
d__Bacteria;p__Proteobacteria	H2 - H22	-0.29194	0.36213		-0.80617	1
d__Bacteria;p__Proteobacteria	H2 - H23	0.03724	0.36227		0.10279	1
d__Bacteria;p__Proteobacteria	H2 - H24	0.06812	0.36209		0.18812	1
d__Bacteria;p__Proteobacteria	H2 - H25	0.55971	0.36251		1.54398	0.99618
d__Bacteria;p__Proteobacteria	H2 - H3	-0.14937	0.36219		-0.4124	1
d__Bacteria;p__Proteobacteria	H2 - H4	-0.35312	0.36236		-0.9745	1
d__Bacteria;p__Proteobacteria	H2 - H5	0.3723	0.36323		1.02497	0.99999
d__Bacteria;p__Proteobacteria	H2 - H6	-0.06144	0.36266		-0.16941	1
d__Bacteria;p__Proteobacteria	H2 - H7	-0.48493	0.36234		-1.33833	0.99949
d__Bacteria;p__Proteobacteria	H2 - H8	-0.05799	0.36224		-0.16009	1
d__Bacteria;p__Proteobacteria	H20 - H21	-0.21611	0.44415		-0.48658	1
d__Bacteria;p__Proteobacteria	H20 - H22	-0.59974	0.44387		-1.35115	0.99941
d__Bacteria;p__Proteobacteria	H20 - H23	-0.27056	0.44399		-0.60939	1
d__Bacteria;p__Proteobacteria	H20 - H24	-0.23968	0.44384		-0.54002	1
d__Bacteria;p__Proteobacteria	H20 - H25	0.25191	0.44419		0.56713	1
d__Bacteria;p__Proteobacteria	H20 - H3	-0.45717	0.44392		-1.02983	0.99999
d__Bacteria;p__Proteobacteria	H20 - H4	-0.66092	0.44406		-1.48835	0.99767
d__Bacteria;p__Proteobacteria	H20 - H5	0.0645	0.44477		0.14501	1
d__Bacteria;p__Proteobacteria	H20 - H6	-0.36924	0.44431		-0.83104	1
d__Bacteria;p__Proteobacteria	H20 - H7	-0.79273	0.44405		-1.78524	0.97756
d__Bacteria;p__Proteobacteria	H20 - H8	-0.36579	0.44397		-0.82392	1
d__Bacteria;p__Proteobacteria	H21 - H22	-0.38362	0.36235		-1.05871	0.99999
d__Bacteria;p__Proteobacteria	H21 - H23	-0.05445	0.36249		-0.15022	1
d__Bacteria;p__Proteobacteria	H21 - H24	-0.02357	0.36231		-0.06506	1
d__Bacteria;p__Proteobacteria	H21 - H25	0.46802	0.36274		1.29026	0.99971
d__Bacteria;p__Proteobacteria	H21 - H3	-0.24105	0.36242		-0.66513	1
d__Bacteria;p__Proteobacteria	H21 - H4	-0.44481	0.36258		-1.22678	0.99987
d__Bacteria;p__Proteobacteria	H21 - H5	0.28061	0.36345		0.77206	1
d__Bacteria;p__Proteobacteria	H21 - H6	-0.15313	0.36289		-0.42197	1
d__Bacteria;p__Proteobacteria	H21 - H7	-0.57662	0.36256		-1.59039	0.99439
d__Bacteria;p__Proteobacteria	H21 - H8	-0.14968	0.36247		-0.41295	1
d__Bacteria;p__Proteobacteria	H22 - H23	0.32917	0.36216		0.90893	1
d__Bacteria;p__Proteobacteria	H22 - H24	0.36005	0.36197		0.9947	1
d__Bacteria;p__Proteobacteria	H22 - H25	0.85165	0.3624		2.35004	0.74462
d__Bacteria;p__Proteobacteria	H22 - H3	0.14257	0.36208		0.39376	1
d__Bacteria;p__Proteobacteria	H22 - H4	-0.06118	0.36224		-0.1689	1
d__Bacteria;p__Proteobacteria	H22 - H5	0.66423	0.36311		1.82927	0.9707
d__Bacteria;p__Proteobacteria	H22 - H6	0.2305	0.36255		0.63576	1
d__Bacteria;p__Proteobacteria	H22 - H7	-0.19299	0.36222		-0.5328	1
d__Bacteria;p__Proteobacteria	H22 - H8	0.23394	0.36213		0.64602	1
d__Bacteria;p__Proteobacteria	H23 - H24	0.03088	0.36212		0.08528	1
d__Bacteria;p__Proteobacteria	H23 - H25	0.52247	0.36254		1.44115	0.99851
d__Bacteria;p__Proteobacteria	H23 - H3	-0.1866	0.36222		-0.51516	1
d__Bacteria;p__Proteobacteria	H23 - H4	-0.39036	0.36239		-1.07718	0.99998
d__Bacteria;p__Proteobacteria	H23 - H5	0.33506	0.36326		0.92238	1
d__Bacteria;p__Proteobacteria	H23 - H6	-0.09868	0.36269		-0.27207	1
d__Bacteria;p__Proteobacteria	H23 - H7	-0.52216	0.36237		-1.44098	0.99851
d__Bacteria;p__Proteobacteria	H23 - H8	-0.09523	0.36227		-0.26287	1
d__Bacteria;p__Proteobacteria	H24 - H25	0.49159	0.36236		1.35665	0.99938
d__Bacteria;p__Proteobacteria	H24 - H3	-0.21748	0.36204		-0.60072	1
d__Bacteria;p__Proteobacteria	H24 - H4	-0.42124	0.3622		-1.16298	0.99994
d__Bacteria;p__Proteobacteria	H24 - H5	0.30418	0.36307		0.83779	1
d__Bacteria;p__Proteobacteria	H24 - H6	-0.12956	0.36251		-0.35739	1
d__Bacteria;p__Proteobacteria	H24 - H7	-0.55305	0.36218		-1.52697	0.99671
d__Bacteria;p__Proteobacteria	H24 - H8	-0.12611	0.36209		-0.34829	1
d__Bacteria;p__Proteobacteria	H25 - H3	-0.70908	0.36246		-1.95629	0.94185
d__Bacteria;p__Proteobacteria	H25 - H4	-0.91283	0.36263		-2.51727	0.61881
d__Bacteria;p__Proteobacteria	H25 - H5	-0.18741	0.3635		-0.51559	1
d__Bacteria;p__Proteobacteria	H25 - H6	-0.62115	0.36293		-1.71148	0.98616
d__Bacteria;p__Proteobacteria	H25 - H7	-1.04464	0.36261		-2.8809	0.3392
d__Bacteria;p__Proteobacteria	H25 - H8	-0.6177	0.36251		-1.70395	0.98687
d__Bacteria;p__Proteobacteria	H3 - H4	-0.20375	0.36231		-0.56238	1
d__Bacteria;p__Proteobacteria	H3 - H5	0.52166	0.36318		1.43639	0.99858
d__Bacteria;p__Proteobacteria	H3 - H6	0.08793	0.36261		0.24248	1
d__Bacteria;p__Proteobacteria	H3 - H7	-0.33556	0.36229		-0.92623	1
d__Bacteria;p__Proteobacteria	H3 - H8	0.09137	0.36219		0.25228	1
d__Bacteria;p__Proteobacteria	H4 - H5	0.72542	0.36334		1.9965	0.92946
d__Bacteria;p__Proteobacteria	H4 - H6	0.29168	0.36278		0.80401	1
d__Bacteria;p__Proteobacteria	H4 - H7	-0.13181	0.36245		-0.36366	1
d__Bacteria;p__Proteobacteria	H4 - H8	0.29513	0.36236		0.81446	1
d__Bacteria;p__Proteobacteria	H5 - H6	-0.43374	0.36365		-1.19274	0.99991
d__Bacteria;p__Proteobacteria	H5 - H7	-0.85722	0.36332		-2.3594	0.73804
d__Bacteria;p__Proteobacteria	H5 - H8	-0.43029	0.36323		-1.18462	0.99992
d__Bacteria;p__Proteobacteria	H6 - H7	-0.42349	0.36276		-1.16741	0.99994
d__Bacteria;p__Proteobacteria	H6 - H8	0.00345	0.36266		0.0095	1
d__Bacteria;p__Proteobacteria	H7 - H8	0.42694	0.36234		1.17827	0.99993

## Sheet: Supplementary Table 9
Estimated Marginal Means (Phyla)
Taxa	contrast	estimate	SE	df	z.ratio	p.value
d__Bacteria;p__Actinobacteriota	A1 - A2	-0.63133	0.37648		-1.67695	0.44828
d__Bacteria;p__Actinobacteriota	A1 - A3	-0.44344	0.32601		-1.36018	0.65327
d__Bacteria;p__Actinobacteriota	A1 - A4	-0.48302	0.37636		-1.28343	0.70148
d__Bacteria;p__Actinobacteriota	A1 - A5	-0.33073	0.32603		-1.01439	0.84888
d__Bacteria;p__Actinobacteriota	A2 - A3	0.18789	0.37618		0.49948	0.98744
d__Bacteria;p__Actinobacteriota	A2 - A4	0.14831	0.42056		0.35264	0.99669
d__Bacteria;p__Actinobacteriota	A2 - A5	0.3006	0.3762		0.79905	0.93096
d__Bacteria;p__Actinobacteriota	A3 - A4	-0.03959	0.37606		-0.10527	0.99997
d__Bacteria;p__Actinobacteriota	A3 - A5	0.11271	0.32569		0.34606	0.99693
d__Bacteria;p__Actinobacteriota	A4 - A5	0.1523	0.37608		0.40496	0.99435
d__Bacteria;p__Bacteroidota	A1 - A2	0.32742	0.24758		1.32249	0.67717
d__Bacteria;p__Bacteroidota	A1 - A3	0.23886	0.21393		1.11654	0.7979
d__Bacteria;p__Bacteroidota	A1 - A4	0.01625	0.2469		0.06581	1
d__Bacteria;p__Bacteroidota	A1 - A5	0.07804	0.21382		0.36498	0.99622
d__Bacteria;p__Bacteroidota	A2 - A3	-0.08855	0.24759		-0.35766	0.99651
d__Bacteria;p__Bacteroidota	A2 - A4	-0.31117	0.27657		-1.12509	0.79333
d__Bacteria;p__Bacteroidota	A2 - A5	-0.24938	0.24749		-1.00763	0.85199
d__Bacteria;p__Bacteroidota	A3 - A4	-0.22261	0.24691		-0.9016	0.89639
d__Bacteria;p__Bacteroidota	A3 - A5	-0.16083	0.21383		-0.75211	0.94402
d__Bacteria;p__Bacteroidota	A4 - A5	0.06179	0.24681		0.25035	0.99914
d__Bacteria;p__Firmicutes	A1 - A2	0.31338	0.19753		1.58653	0.50603
d__Bacteria;p__Firmicutes	A1 - A3	0.28392	0.17082		1.6621	0.45763
d__Bacteria;p__Firmicutes	A1 - A4	0.23668	0.19725		1.19987	0.7515
d__Bacteria;p__Firmicutes	A1 - A5	0.02061	0.17072		0.12074	0.99995
d__Bacteria;p__Firmicutes	A2 - A3	-0.02947	0.19755		-0.14916	0.99989
d__Bacteria;p__Firmicutes	A2 - A4	-0.0767	0.22081		-0.34738	0.99688
d__Bacteria;p__Firmicutes	A2 - A5	-0.29277	0.19746		-1.48265	0.5738
d__Bacteria;p__Firmicutes	A3 - A4	-0.04724	0.19727		-0.23945	0.99927
d__Bacteria;p__Firmicutes	A3 - A5	-0.2633	0.17074		-1.54209	0.53493
d__Bacteria;p__Firmicutes	A4 - A5	-0.21607	0.19719		-1.09573	0.80885
d__Bacteria;p__Proteobacteria	A1 - A2	-0.21255	0.22264		-0.95469	0.87524
d__Bacteria;p__Proteobacteria	A1 - A3	-0.1633	0.19271		-0.84735	0.91571
d__Bacteria;p__Proteobacteria	A1 - A4	0.02241	0.22259		0.10067	0.99998
d__Bacteria;p__Proteobacteria	A1 - A5	0.06752	0.19276		0.35029	0.99678
d__Bacteria;p__Proteobacteria	A2 - A3	0.04925	0.22255		0.22132	0.99947
d__Bacteria;p__Proteobacteria	A2 - A4	0.23496	0.24886		0.94413	0.87962
d__Bacteria;p__Proteobacteria	A2 - A5	0.28007	0.22258		1.25827	0.71686
d__Bacteria;p__Proteobacteria	A3 - A4	0.1857	0.2225		0.83465	0.9199
d__Bacteria;p__Proteobacteria	A3 - A5	0.23082	0.19265		1.1981	0.75253
d__Bacteria;p__Proteobacteria	A4 - A5	0.04511	0.22253		0.20272	0.99962

## Sheet: Supplementary Table 10
Estimated Marginal Means (Genera)
Taxa	contrast	estimate	SE	df	z.ratio	p.value
d__Bacteria;p__Actinobacteriota;c__Actinobacteria;o__Bifidobacteriales;f__Bifidobacteriaceae;g__Bifidobacterium	A1 - A2	-0.31395	0.68246		-0.46003	0.9908
d__Bacteria;p__Actinobacteriota;c__Actinobacteria;o__Bifidobacteriales;f__Bifidobacteriaceae;g__Bifidobacterium	A1 - A3	-0.25263	0.59071		-0.42768	0.99304
d__Bacteria;p__Actinobacteriota;c__Actinobacteria;o__Bifidobacteriales;f__Bifidobacteriaceae;g__Bifidobacterium	A1 - A4	0.67351	0.68406		0.98458	0.86237
d__Bacteria;p__Actinobacteriota;c__Actinobacteria;o__Bifidobacteriales;f__Bifidobacteriaceae;g__Bifidobacterium	A1 - A5	0.14054	0.59106		0.23777	0.99929
d__Bacteria;p__Actinobacteriota;c__Actinobacteria;o__Bifidobacteriales;f__Bifidobacteriaceae;g__Bifidobacterium	A2 - A3	0.06132	0.682		0.08991	0.99999
d__Bacteria;p__Actinobacteriota;c__Actinobacteria;o__Bifidobacteriales;f__Bifidobacteriaceae;g__Bifidobacterium	A2 - A4	0.98746	0.76428		1.292	0.69619
d__Bacteria;p__Actinobacteriota;c__Actinobacteria;o__Bifidobacteriales;f__Bifidobacteriaceae;g__Bifidobacterium	A2 - A5	0.45449	0.68231		0.6661	0.96362
d__Bacteria;p__Actinobacteriota;c__Actinobacteria;o__Bifidobacteriales;f__Bifidobacteriaceae;g__Bifidobacterium	A3 - A4	0.92614	0.6836		1.35479	0.65671
d__Bacteria;p__Actinobacteriota;c__Actinobacteria;o__Bifidobacteriales;f__Bifidobacteriaceae;g__Bifidobacterium	A3 - A5	0.39317	0.59054		0.66578	0.96368
d__Bacteria;p__Actinobacteriota;c__Actinobacteria;o__Bifidobacteriales;f__Bifidobacteriaceae;g__Bifidobacterium	A4 - A5	-0.53297	0.68391		-0.7793	0.93666
d__Bacteria;p__Actinobacteriota;c__Actinobacteria;o__Corynebacteriales;f__Corynebacteriaceae;g__Corynebacterium	A1 - A2	-0.83426	0.94478		-0.88302	0.90327
d__Bacteria;p__Actinobacteriota;c__Actinobacteria;o__Corynebacteriales;f__Corynebacteriaceae;g__Corynebacterium	A1 - A3	-1.48095	0.81782		-1.81086	0.36715
d__Bacteria;p__Actinobacteriota;c__Actinobacteria;o__Corynebacteriales;f__Corynebacteriaceae;g__Corynebacterium	A1 - A4	-0.34492	0.94498		-0.365	0.99622
d__Bacteria;p__Actinobacteriota;c__Actinobacteria;o__Corynebacteriales;f__Corynebacteriaceae;g__Corynebacterium	A1 - A5	-0.78988	0.8181		-0.9655	0.87066
d__Bacteria;p__Actinobacteriota;c__Actinobacteria;o__Corynebacteriales;f__Corynebacteriaceae;g__Corynebacterium	A2 - A3	-0.64669	0.94355		-0.68538	0.9597
d__Bacteria;p__Actinobacteriota;c__Actinobacteria;o__Corynebacteriales;f__Corynebacteriaceae;g__Corynebacterium	A2 - A4	0.48934	1.05567		0.46353	0.99053
d__Bacteria;p__Actinobacteriota;c__Actinobacteria;o__Corynebacteriales;f__Corynebacteriaceae;g__Corynebacterium	A2 - A5	0.04438	0.94379		0.04702	1
d__Bacteria;p__Actinobacteriota;c__Actinobacteria;o__Corynebacteriales;f__Corynebacteriaceae;g__Corynebacterium	A3 - A4	1.13603	0.94374		1.20375	0.74925
d__Bacteria;p__Actinobacteriota;c__Actinobacteria;o__Corynebacteriales;f__Corynebacteriaceae;g__Corynebacterium	A3 - A5	0.69107	0.81668		0.8462	0.9161
d__Bacteria;p__Actinobacteriota;c__Actinobacteria;o__Corynebacteriales;f__Corynebacteriaceae;g__Corynebacterium	A4 - A5	-0.44496	0.94399		-0.47136	0.98991
d__Bacteria;p__Bacteroidota;c__Bacteroidia;o__Bacteroidales;f__Prevotellaceae;g__Alloprevotella	A1 - A2	0.5414	0.41134		1.31617	0.68113
d__Bacteria;p__Bacteroidota;c__Bacteroidia;o__Bacteroidales;f__Prevotellaceae;g__Alloprevotella	A1 - A3	0.23154	0.35453		0.65309	0.96612
d__Bacteria;p__Bacteroidota;c__Bacteroidia;o__Bacteroidales;f__Prevotellaceae;g__Alloprevotella	A1 - A4	0.03841	0.40913		0.09387	0.99998
d__Bacteria;p__Bacteroidota;c__Bacteroidia;o__Bacteroidales;f__Prevotellaceae;g__Alloprevotella	A1 - A5	-0.42421	0.35386		-1.19881	0.75211
d__Bacteria;p__Bacteroidota;c__Bacteroidia;o__Bacteroidales;f__Prevotellaceae;g__Alloprevotella	A2 - A3	-0.30986	0.41136		-0.75325	0.94372
d__Bacteria;p__Bacteroidota;c__Bacteroidia;o__Bacteroidales;f__Prevotellaceae;g__Alloprevotella	A2 - A4	-0.50299	0.45926		-1.09522	0.80911
d__Bacteria;p__Bacteroidota;c__Bacteroidia;o__Bacteroidales;f__Prevotellaceae;g__Alloprevotella	A2 - A5	-0.9656	0.41078		-2.35063	0.12918
d__Bacteria;p__Bacteroidota;c__Bacteroidia;o__Bacteroidales;f__Prevotellaceae;g__Alloprevotella	A3 - A4	-0.19313	0.40915		-0.47203	0.98985
d__Bacteria;p__Bacteroidota;c__Bacteroidia;o__Bacteroidales;f__Prevotellaceae;g__Alloprevotella	A3 - A5	-0.65574	0.35388		-1.85301	0.34309
d__Bacteria;p__Bacteroidota;c__Bacteroidia;o__Bacteroidales;f__Prevotellaceae;g__Alloprevotella	A4 - A5	-0.46261	0.40857		-1.13227	0.78945
d__Bacteria;p__Bacteroidota;c__Bacteroidia;o__Bacteroidales;f__Prevotellaceae;g__Prevotella	A1 - A2	0.21688	0.53169		0.40791	0.99419
d__Bacteria;p__Bacteroidota;c__Bacteroidia;o__Bacteroidales;f__Prevotellaceae;g__Prevotella	A1 - A3	0.45477	0.46017		0.98827	0.86074
d__Bacteria;p__Bacteroidota;c__Bacteroidia;o__Bacteroidales;f__Prevotellaceae;g__Prevotella	A1 - A4	0.0025	0.53093		0.0047	1
d__Bacteria;p__Bacteroidota;c__Bacteroidia;o__Bacteroidales;f__Prevotellaceae;g__Prevotella	A1 - A5	0.37492	0.46004		0.81498	0.92614
d__Bacteria;p__Bacteroidota;c__Bacteroidia;o__Bacteroidales;f__Prevotellaceae;g__Prevotella	A2 - A3	0.23789	0.53188		0.44726	0.99174
d__Bacteria;p__Bacteroidota;c__Bacteroidia;o__Bacteroidales;f__Prevotellaceae;g__Prevotella	A2 - A4	-0.21438	0.59416		-0.36082	0.99639
d__Bacteria;p__Bacteroidota;c__Bacteroidia;o__Bacteroidales;f__Prevotellaceae;g__Prevotella	A2 - A5	0.15804	0.53177		0.2972	0.9983
d__Bacteria;p__Bacteroidota;c__Bacteroidia;o__Bacteroidales;f__Prevotellaceae;g__Prevotella	A3 - A4	-0.45228	0.53112		-0.85155	0.9143
d__Bacteria;p__Bacteroidota;c__Bacteroidia;o__Bacteroidales;f__Prevotellaceae;g__Prevotella	A3 - A5	-0.07985	0.46026		-0.17349	0.9998
d__Bacteria;p__Bacteroidota;c__Bacteroidia;o__Bacteroidales;f__Prevotellaceae;g__Prevotella	A4 - A5	0.37243	0.53101		0.70136	0.95624
d__Bacteria;p__Firmicutes;c__Bacilli;o__Lactobacillales;f__Streptococcaceae;g__Streptococcus	A1 - A2	0.89129	0.9028		0.98725	0.86119
d__Bacteria;p__Firmicutes;c__Bacilli;o__Lactobacillales;f__Streptococcaceae;g__Streptococcus	A1 - A3	0.24376	0.7805		0.31232	0.99794
d__Bacteria;p__Firmicutes;c__Bacilli;o__Lactobacillales;f__Streptococcaceae;g__Streptococcus	A1 - A4	0.14466	0.90121		0.16051	0.99985
d__Bacteria;p__Firmicutes;c__Bacilli;o__Lactobacillales;f__Streptococcaceae;g__Streptococcus	A1 - A5	-0.15901	0.78029		-0.20378	0.99962
d__Bacteria;p__Firmicutes;c__Bacilli;o__Lactobacillales;f__Streptococcaceae;g__Streptococcus	A2 - A3	-0.64753	0.90282		-0.71723	0.95263
d__Bacteria;p__Firmicutes;c__Bacilli;o__Lactobacillales;f__Streptococcaceae;g__Streptococcus	A2 - A4	-0.74663	1.009		-0.73998	0.94712
d__Bacteria;p__Firmicutes;c__Bacilli;o__Lactobacillales;f__Streptococcaceae;g__Streptococcus	A2 - A5	-1.0503	0.90263		-1.1636	0.77218
d__Bacteria;p__Firmicutes;c__Bacilli;o__Lactobacillales;f__Streptococcaceae;g__Streptococcus	A3 - A4	-0.09911	0.90123		-0.10997	0.99997
d__Bacteria;p__Firmicutes;c__Bacilli;o__Lactobacillales;f__Streptococcaceae;g__Streptococcus	A3 - A5	-0.40277	0.78031		-0.51617	0.98578
d__Bacteria;p__Firmicutes;c__Bacilli;o__Lactobacillales;f__Streptococcaceae;g__Streptococcus	A4 - A5	-0.30367	0.90104		-0.33701	0.99723
d__Bacteria;p__Proteobacteria;c__Alphaproteobacteria;o__Rhizobiales;f__Beijerinckiaceae;g__Methylobacterium-Methylorubrum	A1 - A2	-1.49685	1.51493		-0.98806	0.86083
d__Bacteria;p__Proteobacteria;c__Alphaproteobacteria;o__Rhizobiales;f__Beijerinckiaceae;g__Methylobacterium-Methylorubrum	A1 - A3	-0.14722	1.33025		-0.11067	0.99997
d__Bacteria;p__Proteobacteria;c__Alphaproteobacteria;o__Rhizobiales;f__Beijerinckiaceae;g__Methylobacterium-Methylorubrum	A1 - A4	-2.64862	1.50563		-1.75914	0.39771
d__Bacteria;p__Proteobacteria;c__Alphaproteobacteria;o__Rhizobiales;f__Beijerinckiaceae;g__Methylobacterium-Methylorubrum	A1 - A5	-4.45655	1.30951		-3.40323	0.006
d__Bacteria;p__Proteobacteria;c__Alphaproteobacteria;o__Rhizobiales;f__Beijerinckiaceae;g__Methylobacterium-Methylorubrum	A2 - A3	1.34963	1.50688		0.89565	0.89862
d__Bacteria;p__Proteobacteria;c__Alphaproteobacteria;o__Rhizobiales;f__Beijerinckiaceae;g__Methylobacterium-Methylorubrum	A2 - A4	-1.15177	1.66375		-0.69227	0.95823
d__Bacteria;p__Proteobacteria;c__Alphaproteobacteria;o__Rhizobiales;f__Beijerinckiaceae;g__Methylobacterium-Methylorubrum	A2 - A5	-2.9597	1.4886		-1.98824	0.27165
d__Bacteria;p__Proteobacteria;c__Alphaproteobacteria;o__Rhizobiales;f__Beijerinckiaceae;g__Methylobacterium-Methylorubrum	A3 - A4	-2.5014	1.49753		-1.67035	0.45243
d__Bacteria;p__Proteobacteria;c__Alphaproteobacteria;o__Rhizobiales;f__Beijerinckiaceae;g__Methylobacterium-Methylorubrum	A3 - A5	-4.30933	1.30018		-3.31441	0.00817
d__Bacteria;p__Proteobacteria;c__Alphaproteobacteria;o__Rhizobiales;f__Beijerinckiaceae;g__Methylobacterium-Methylorubrum	A4 - A5	-1.80793	1.47914		-1.22229	0.73839
d__Bacteria;p__Proteobacteria;c__Gammaproteobacteria;o__Burkholderiales;f__Neisseriaceae;g__Neisseria	A1 - A2	-0.42486	0.91219		-0.46575	0.99036
d__Bacteria;p__Proteobacteria;c__Gammaproteobacteria;o__Burkholderiales;f__Neisseriaceae;g__Neisseria	A1 - A3	-0.39419	0.7896		-0.49923	0.98746
d__Bacteria;p__Proteobacteria;c__Gammaproteobacteria;o__Burkholderiales;f__Neisseriaceae;g__Neisseria	A1 - A4	0.30594	0.91324		0.335	0.99729
d__Bacteria;p__Proteobacteria;c__Gammaproteobacteria;o__Burkholderiales;f__Neisseriaceae;g__Neisseria	A1 - A5	-0.93473	0.78911		-1.18454	0.76032
d__Bacteria;p__Proteobacteria;c__Gammaproteobacteria;o__Burkholderiales;f__Neisseriaceae;g__Neisseria	A2 - A3	0.03067	0.91141		0.03365	1
d__Bacteria;p__Proteobacteria;c__Gammaproteobacteria;o__Burkholderiales;f__Neisseriaceae;g__Neisseria	A2 - A4	0.73079	1.02039		0.71619	0.95287
d__Bacteria;p__Proteobacteria;c__Gammaproteobacteria;o__Burkholderiales;f__Neisseriaceae;g__Neisseria	A2 - A5	-0.50988	0.91099		-0.5597	0.98076
d__Bacteria;p__Proteobacteria;c__Gammaproteobacteria;o__Burkholderiales;f__Neisseriaceae;g__Neisseria	A3 - A4	0.70013	0.91246		0.7673	0.93998
d__Bacteria;p__Proteobacteria;c__Gammaproteobacteria;o__Burkholderiales;f__Neisseriaceae;g__Neisseria	A3 - A5	-0.54054	0.7882		-0.68579	0.95961
d__Bacteria;p__Proteobacteria;c__Gammaproteobacteria;o__Burkholderiales;f__Neisseriaceae;g__Neisseria	A4 - A5	-1.24067	0.91203		-1.36033	0.65317
d__Bacteria;p__Proteobacteria;c__Gammaproteobacteria;o__Pseudomonadales;f__Pseudomonadaceae;g__Pseudomonas	A1 - A2	0.32738	1.07256		0.30523	0.99812
d__Bacteria;p__Proteobacteria;c__Gammaproteobacteria;o__Pseudomonadales;f__Pseudomonadaceae;g__Pseudomonas	A1 - A3	-0.18759	0.92808		-0.20213	0.99963
d__Bacteria;p__Proteobacteria;c__Gammaproteobacteria;o__Pseudomonadales;f__Pseudomonadaceae;g__Pseudomonas	A1 - A4	-0.71702	1.07134		-0.66927	0.96299
d__Bacteria;p__Proteobacteria;c__Gammaproteobacteria;o__Pseudomonadales;f__Pseudomonadaceae;g__Pseudomonas	A1 - A5	0.21153	0.92826		0.22787	0.9994
d__Bacteria;p__Proteobacteria;c__Gammaproteobacteria;o__Pseudomonadales;f__Pseudomonadaceae;g__Pseudomonas	A2 - A3	-0.51497	1.07237		-0.48021	0.98917
d__Bacteria;p__Proteobacteria;c__Gammaproteobacteria;o__Pseudomonadales;f__Pseudomonadaceae;g__Pseudomonas	A2 - A4	-1.0444	1.19851		-0.87141	0.90743
d__Bacteria;p__Proteobacteria;c__Gammaproteobacteria;o__Pseudomonadales;f__Pseudomonadaceae;g__Pseudomonas	A2 - A5	-0.11585	1.07253		-0.10802	0.99997
d__Bacteria;p__Proteobacteria;c__Gammaproteobacteria;o__Pseudomonadales;f__Pseudomonadaceae;g__Pseudomonas	A3 - A4	-0.52943	1.07115		-0.49426	0.98792
d__Bacteria;p__Proteobacteria;c__Gammaproteobacteria;o__Pseudomonadales;f__Pseudomonadaceae;g__Pseudomonas	A3 - A5	0.39912	0.92804		0.43006	0.99289
d__Bacteria;p__Proteobacteria;c__Gammaproteobacteria;o__Pseudomonadales;f__Pseudomonadaceae;g__Pseudomonas	A4 - A5	0.92855	1.07131		0.86674	0.90908

[truncated: 1 more sheets: Supplementary Table 11]
